# Supplementary material for: Regulation of enzymatic reactions by chemical composition of peptide biomolecular condensates
Source: Commun Chem. 2024 Apr 20;7:90. doi: 10.1038/s42004-024-01174-7 (PMC11032315; doi:10.1038/s42004-024-01174-7)
Supplement: Supplementary file 3 — Supplementary Data 1 [file 42004_2024_1174_MOESM3_ESM.xlsx]

## Sheet: Supplementary Data 1a
4-MUG [uM]	Vi (first repeat)	Vi (second repeat)	Vi (third repeat)	Average	STDEV	Percentage error			1/[4-MUG]	1/Vi (first repeat)	1/Vi (second repeat)	1/Vi (third repeat)	1/V(average)	STDEV	Percentage error				Vmax	Km
5	0.146995	0.221677	0.254641	0.207771	0.0450332	21.6744			0.2	6.80296	4.51107	3.92709	4.81299	1.24117	25.7879			first repeat	1.86776	58.0426
10	0.283186	0.390032	0.481061	0.38476	0.0808682	21.0179			0.1	3.53125	2.56389	2.07874	2.59903	0.60378	23.231			second repeat	2.47525	51.2797
25	0.562569	0.829933	1.10568	0.832726	0.221731	26.6271			0.04	1.77756	1.20492	0.904425	1.20088	0.362182	30.1598			third repeat	5.09684	95.1274
50	0.871644	1.24207	1.75219	1.28863	0.360987	28.0131			0.02	1.14726	0.805108	0.570714	0.776015	0.236739	30.507			Average	3.14662	68.1499
75	0.980606	1.49311	2.13565	1.53646	0.472542	30.7553			0.0133333	1.01978	0.669742	0.46824	0.650848	0.22787	35.0112			STDEV	1.40114	19.2748
										Coefficients	Standard Error		SUMMARY OUTPUT
					enzyme [gr/l]	molar mass [gr/mol]	enzyme [M]	1/Vmax	Intercept	0.333177	0.0160959
					0.001	520000	1.92308e-09	Km/Vmax	X Variable 1	22.43	0.157564		Regression Statistics
													Multiple R	0.999926
								Vmax	[M/sec]	5.00234e-08	2.41664e-09		R Square	0.999852
								kcat	[1/sec]	2.60122e+07	1.25665e+06		Adjusted R Square	0.999803
								Km	[M]	6.73215e-05	3.28652e-06		Standard Error	0.0245629
								ε	[1/sec*M]	3.86387e+11	2.65375e+10		Observations	5
													ANOVA
														df	SS	MS	F	Significance F
													Regression	1	12.2266	12.2266	20265	7.64319e-07
													Residual	3	0.00181001	0.000603335
													Total	4	12.2284
														Coefficients	Standard Error	t Stat	P-value	Lower 95%	Upper 95%	Lower 95.0%	Upper 95.0%
													Intercept	0.333177	0.0160959	20.6996	0.000246576	0.281953	0.384401	0.281953	0.384401
													X Variable 1	22.43	0.157564	142.355	7.64319e-07	21.9286	22.9314	21.9286	22.9314
													RESIDUAL OUTPUT
													Observation	Predicted Y	Residuals
													1	4.81918	-0.00618778
													2	2.57618	0.0228483
													3	1.23038	-0.029502
													4	0.781777	-0.00576221
													5	0.632244	0.0186037

## Sheet: Supplementary Data 1b
4-MUG [uM]	Vi (first repeat)	Vi (second repeat)	Vi (third repeat)	Average	STDEV	Percentage error			1/[4-MUG]	1/Vi (first repeat)	1/Vi (second repeat)	1/Vi (third repeat)	1/V(average)	STDEV	Percentage error
5	0.199043	0.0996518	0.122948	0.140548	0.042442	30.1975			0.2	5.02403	10.0349	8.13349	7.11501	2.06542	29.029
10	0.398258	0.255156	0.217829	0.290414	0.0777645	26.7771			0.1	2.51094	3.91917	4.59075	3.44335	0.866651	25.1688
25	0.833913	0.491627	0.536269	0.620603	0.15193	24.481			0.04	1.19917	2.03406	1.86473	1.61134	0.360356	22.3638
50	1.40519	0.758717	1.00302	1.05564	0.26653	25.2481			0.02	0.711649	1.31801	0.996985	0.94729	0.24769	26.1473
75	2.16073	0.961454	1.23382	1.452	0.513334	35.3535			0.0133333	0.462806	1.04009	0.810488	0.688704	0.237313	34.458
								Coefficients	Standard Error
			enzyme [gr/l]	molar mass [gr/mol]	enzyme [M]	1/Vmax	Intercept	0.213812	0.0787514
			0.001	520000	1.92308e-09	Km/Vmax	X Variable 1	34.116	0.770904					SUMMARY OUTPUT
						Vmax	[M/sec]	7.79501e-08	2.87107e-08					Regression Statistics
						kcat	[1/sec]	4.05341e+07	1.49295e+07					Multiple R	0.999235
						Km	[M]	0.000159561	5.88801e-05					R Square	0.998471
						ε	[1/sec*M]	2.54035e+11	1.32447e+11					Adjusted R Square	0.997961
														Standard Error	0.120178
														Observations	5
														ANOVA
															df	SS	MS	F	Significance F
														Regression	1	28.2854	28.2854	1958.46	2.5398e-05
														Residual	3	0.0433279	0.0144426
														Total	4	28.3287
															Coefficients	Standard Error	t Stat	P-value	Lower 95%	Upper 95%	Lower 95.0%	Upper 95.0%
														Intercept	0.213812	0.0787514	2.71502	0.0728546	-0.0368101	0.464434	-0.0368101	0.464434
														X Variable 1	34.116	0.770904	44.2545	2.5398e-05	31.6626	36.5694	31.6626	36.5694

## Sheet: Supplementary Data 1c
4-MUG [uM]	Vi (first repeat)	Vi (second repeat)	Vi (third repeat)	Average	STDEV	Percentage error			1/[4-MUG]	1/Vi (first repeat)	1/Vi (second repeat)	1/Vi (third repeat)	1/V(average)	STDEV	Percentage error
5	0.228271	0.217854	0.263664	0.236596	0.0196067	8.28696			0.2	4.38076	4.59023	3.7927	4.22661	0.337596	7.9874
10	0.492118	0.389366	0.495592	0.459025	0.0492768	10.7351			0.1	2.03203	2.56827	2.01779	2.17853	0.25621	11.7607
25	1.09199	0.940479	1.16649	1.06632	0.0940389	8.819			0.04	0.915758	1.06329	0.85727	0.937804	0.0866858	9.24349
50	1.90443	1.74255	1.95875	1.86858	0.0918309	4.91449			0.02	0.525093	0.573871	0.51053	0.535167	0.0270874	5.06149
75	3.04653	2.98441	2.67981	2.90358	0.16025	5.51904			0.0133333	0.328243	0.335075	0.373161	0.344402	0.0197621	5.73808
								Coefficients	Standard Error
			enzyme [gr/l]	molar mass [gr/mol]	enzyme [M]	1/Vmax	Intercept	0.10204	0.0158074
			0.001	520000	1.92308e-09	Km/Vmax	X Variable 1	20.658	0.15474
						Vmax	[M/sec]	1.63334e-07	2.53027e-08					SUMMARY OUTPUT
						kcat	[1/sec]	8.49338e+07	1.31574e+07
						Km	[M]	0.000202449	3.13987e-05					Regression Statistics
						ε	[1/sec*M]	4.19531e+11	9.1965e+10					Multiple R	0.999916
														R Square	0.999832
														Adjusted R Square	0.999776
														Standard Error	0.0241227
														Observations	5
														ANOVA
															df	SS	MS	F	Significance F
														Regression	1	10.371	10.371	17822.5	9.26679e-07
														Residual	3	0.00174571	0.000581905
														Total	4	10.3728
															Coefficients	Standard Error	t Stat	P-value	Lower 95%	Upper 95%	Lower 95.0%	Upper 95.0%
														Intercept	0.10204	0.0158074	6.45522	0.00754111	0.051734	0.152347	0.051734	0.152347
														X Variable 1	20.658	0.15474	133.501	9.26679e-07	20.1655	21.1504	20.1655	21.1504

## Sheet: Supplementary Data 1d
4-MUG [uM]	Vi (first repeat)	Vi (second repeat)	Vi (third repeat)	Average	STDEV	Percentage error			1/[4-MUG]	1/Vi (first repeat)	1/Vi (second repeat)	1/Vi (third repeat)	1/V average	STDEV	Percentage error
5	0.347118	0.305176	0.26469	0.305661	0.0336527	11.0098			0.2	2.88087	3.2768	3.77801	3.31189	0.367095	11.0841
10	0.754579	0.568312	0.534224	0.619038	0.0968465	15.6447			0.1	1.32524	1.7596	1.87187	1.65224	0.23572	14.2667
25	1.12829	1.41616	1.25174	1.26539	0.117917	9.31858			0.04	0.886296	0.706137	0.798891	0.797108	0.0735606	9.22844
50	3.04398	2.57354	2.1752	2.59758	0.355085	13.6699			0.02	0.328517	0.38857	0.459727	0.392271	0.0536303	13.6717
75	3.59192	3.59389	2.83638	3.34073	0.356631	10.6753			0.0133333	0.278402	0.27825	0.352562	0.303072	0.0349953	11.5469
					Coefficients	Standard Error
enzyme [gr/l]	molar mass [gr/mol]	enzyme [M]	1/Vmax	Intercept	0.0952796	0.0304876
0.001	520000	1.92308e-09	Km/Vmax	X Variable 1	16.0183	0.298445
			Vmax	[M/sec]	1.74924e-07	5.5972e-08								SUMMARY OUTPUT
			kcat	[1/sec]	9.09603e+07	2.91055e+07
			Km	[M]	0.000168119	5.38859e-05								Regression Statistics
			ε	[1/sec*M]	5.41047e+11	2.45042e+11								Multiple R	0.99948
														R Square	0.99896
														Adjusted R Square	0.998613
														Standard Error	0.0465252
														Observations	5
														ANOVA
															df	SS	MS	F	Significance F
														Regression	1	6.23564	6.23564	2880.75	1.42453e-05
														Residual	3	0.00649377	0.00216459
														Total	4	6.24213
															Coefficients	Standard Error	t Stat	P-value	Lower 95%	Upper 95%	Lower 95.0%	Upper 95.0%
														Intercept	0.0952796	0.0304876	3.1252	0.05226	-0.00174536	0.192305	-0.00174536	0.192305
														X Variable 1	16.0183	0.298445	53.6726	1.42453e-05	15.0686	16.9681	15.0686	16.9681

## Sheet: Supplementary Data 1e
4-MUG [uM]	Vi (first repeat)	Vi (second repeat)	Vi (third repeat)	Average	STDEV	Percentage error			1/[4-MUG]	1/Vi (first repeat)	1/Vi (second repeat)	1/Vi (third repeat)	1/V (average)	STDEV	Percentage error
5	0.378198	0.314195	0.290884	0.327759	0.0369135	11.2624			0.2	2.64412	3.18273	3.4378	3.08822	0.330839	10.7129
10	0.741579	0.575776	0.569922	0.629092	0.079576	12.6493			0.1	1.34847	1.73679	1.75462	1.6133	0.187399	11.6159
25	1.6847	1.43876	1.37047	1.49798	0.134941	9.00818			0.04	0.593579	0.695041	0.729674	0.672765	0.0577503	8.58403
50	3.54638	2.21535	2.49684	2.75286	0.572757	20.8059			0.02	0.281977	0.451397	0.400506	0.37796	0.0709789	18.7795
75	4.52364	3.61344	3.07048	3.73585	0.599532	16.0481			0.0133333	0.221061	0.276745	0.325682	0.274496	0.0427409	15.5707
					Coefficients	Standard Error
enzyme [gr/l]	molar mass [gr/mol]	enzyme [M]	1/Vmax	Intercept	0.0774402	0.0110138
0.001	520000	1.92308e-09	Km/Vmax	X Variable 1	15.1059	0.107815
			Vmax	[M/sec]	2.1522e-07	3.06093e-08
			kcat	[1/sec]	1.11914e+08	1.59168e+07									SUMMARY OUTPUT
			Km	[M]	0.000195065	2.77777e-05
			ε	[1/sec*M]	5.73728e+11	1.15469e+11									Regression Statistics
															Multiple R	0.999924
															R Square	0.999847
															Adjusted R Square	0.999796
															Standard Error	0.0168075
															Observations	5
															ANOVA
																df	SS	MS	F	Significance F
															Regression	1	5.54548	5.54548	19630.7	8.01657e-07
															Residual	3	0.000847472	0.000282491
															Total	4	5.54632
																Coefficients	Standard Error	t Stat	P-value	Lower 95%	Upper 95%	Lower 95.0%	Upper 95.0%
															Intercept	0.0774402	0.0110138	7.0312	0.00591055	0.0423894	0.112491	0.0423894	0.112491
															X Variable 1	15.1059	0.107815	140.109	8.01657e-07	14.7628	15.449	14.7628	15.449

## Sheet: Supplementary Data 1f
4-MUG [uM]	Vi (first repeat)	Vi (second repeat)	Vi (third repeat)	Average	STDEV	Percentage error			1/[4-MUG]	1/Vi (first repeat)	1/Vi (second repeat)	1/Vi (third repeat)	1/V (average)	STDEV	Percentage error
5	0.188064	0.100623	0.131413	0.140033	0.0362142	25.8611			0.2	5.31734	9.93805	7.60962	7.62167	1.88641	24.7507
10	0.318611	0.198482	0.245414	0.254169	0.0494314	19.4482			0.1	3.13863	5.03823	4.07475	4.08387	0.775537	18.9902
25	0.715917	0.617718	0.551994	0.628543	0.0673579	10.7165			0.04	1.39681	1.61886	1.81162	1.6091	0.169485	10.5329
50	1.21452	0.59371	0.93365	0.913959	0.253826	27.7721			0.02	0.823372	1.68432	1.07106	1.19292	0.361889	30.3364
75	1.51598	0.71066	1.15972	1.12878	0.329496	29.1904			0.0133333	0.65964	1.40714	0.862279	0.976354	0.315647	32.3292
														SUMMARY OUTPUT
					Coefficients	Standard Error
enzyme [gr/l]	molar mass [gr/mol]	enzyme [M]	1/Vmax	Intercept	0.39972	0.103388								Regression Statistics
0.001	520000	1.92308e-09	Km/Vmax	X Variable 1	36.1214	1.01208								Multiple R	0.998824
														R Square	0.99765
			Vmax	[M/sec]	4.16959e-08	1.07847e-08								Adjusted R Square	0.996867
			kcat	[1/sec]	2.16818e+07	5.60806e+06								Standard Error	0.157775
			Km	[M]	9.03667e-05	2.35103e-05								Observations	5
			ε	[1/sec*M]	2.39932e+11	8.80217e+10
														ANOVA
															df	SS	MS	F	Significance F
														Regression	1	31.7084	31.7084	1273.8	4.83721e-05
														Residual	3	0.0746786	0.0248929
														Total	4	31.7831
															Coefficients	Standard Error	t Stat	P-value	Lower 95%	Upper 95%	Lower 95.0%	Upper 95.0%
														Intercept	0.39972	0.103388	3.86619	0.0306053	0.0706916	0.728748	0.0706916	0.728748
														X Variable 1	36.1214	1.01208	35.6903	4.83721e-05	32.9005	39.3422	32.9005	39.3422

## Sheet: Supplementary Data 1g
4-MUG [uM]	Vi (first repeat)	Vi (second repeat)	Vi (third repeat)	Average	STDEV	Percentage error			1/[4-MUG]	1/Vi (first repeat)	1/Vi (second repeat)	1/Vi (third repeat)	1/V (average)	STDEV	Percentage error
5	0.186489	0.0711756	0.10177	0.119811	0.0487743	40.7092			0.2	5.36226	14.0498	9.82611	9.74604	3.54711	36.3954
10	0.321624	0.134002	0.218532	0.224719	0.0767211	34.1409			0.1	3.10922	7.46256	4.576	5.04926	1.80848	35.8166
25	0.677283	0.291929	0.441671	0.470294	0.158617	33.7271			0.04	1.47649	3.42549	2.26413	2.3887	0.800537	33.5135
50	1.19031	0.388802	0.67249	0.750535	0.331837	44.2134			0.02	0.840114	2.57201	1.48701	1.63304	0.714542	43.7552
75	1.70927	0.413157	0.875338	0.999255	0.536341	53.6741			0.0133333	0.585045	2.42039	1.14242	1.38262	0.768284	55.5674
					Coefficients	Standard Error								SUMMARY OUTPUT
enzyme [gr/l]	molar mass [gr/mol]	enzyme [M]	1/Vmax	Intercept	0.683199	0.0785325
0.001	520000	1.92308e-09	Km/Vmax	X Variable 1	44.9563	0.768762								Regression Statistics
														Multiple R	0.999562
			Vmax	[M/sec]	2.4395e-08	2.80417e-09								R Square	0.999124
			kcat	[1/sec]	1.26854e+07	1.45817e+06								Adjusted R Square	0.998831
			Km	[M]	6.58026e-05	7.64713e-06								Standard Error	0.119844
			ε	[1/sec*M]	1.9278e+11	3.15115e+10								Observations	5
														ANOVA
															df	SS	MS	F	Significance F
														Regression	1	49.1164	49.1164	3419.77	1.10159e-05
														Residual	3	0.0430875	0.0143625
														Total	4	49.1595
															Coefficients	Standard Error	t Stat	P-value	Lower 95%	Upper 95%	Lower 95.0%	Upper 95.0%
														Intercept	0.683199	0.0785325	8.69957	0.00319666	0.433273	0.933125	0.433273	0.933125
														X Variable 1	44.9563	0.768762	58.4788	1.10159e-05	42.5097	47.4028	42.5097	47.4028
