# Supplementary material for: Regulation of enzymatic reactions by chemical composition of peptide biomolecular condensates
Source: Commun Chem. 2024 Apr 20;7:90. doi: 10.1038/s42004-024-01174-7 (PMC11032315; doi:10.1038/s42004-024-01174-7)
Supplement: Supplementary file 4 — Supplementary Data 2 [file 42004_2024_1174_MOESM4_ESM.xlsx]

## Sheet: Supplementary Data 2a
Figure 3.a
image number	intensity in droplets	Average	STDEV	intensity outside droplets	Average	STDEV	ratio	Encapsulation efficiency [%]	Average	STDEV
image 9	42389.3	43056.4	4930.62	273.989	372.905	85.5007	0.00866086	99.1414	99.1604	0.326672
	42965			438.667
	40414.8			452.802
	50934			307.579
	36505.6			488.935
	48049.9			303.074
	40135.8			345.289
image 8	42016.9	38492	3784.17	558.929	450.329	185.459	0.0116993	98.8436
	39249.7			556.819
	43009.3			301.516
	40387.1			405.052
	36193.7			730.809
	32245.6			431.739
	36341.7			167.439
image 7	38066.5	41580.1	10395.5	152	210.577	93.4926	0.00506436	99.4961
	62998.1			193.102
	41308.7			140.548
	33900.5			174.606
	30727.6			281.01
	41825.3			141.245
	42234.4			391.527
							167.439

## Sheet: Supplementary Data 2b
Figure 3.a
image number	intensity in droplets	Average	STDEV	intensity outside droplets	Average	STDEV	ratio	Encapsulation efficiency [%]	Average	STDEV
image 2	32457.6	27368.8	4512.54	163.326	348.891	189.056	0.0127478	98.7413	98.9218	0.255287
	31034.3			268.368
	30474.7			494.284
	23479.1			142.916
	19934.8			235.117
	28254			572.989
	25947			565.237
image 4	28105.7	26480.7	1552.59	522.196	239.87	131.212	0.00905832	99.1023
	28007.7			249.616
	27970.1			232.907
	26209.7			203.687
	25742.6			187.737
	24832.2			146.851
	24496.6			136.097
image8	30386.7	31999.6	3065.23	162.33	285.605	67.1682	0.00892524	99.1154
	31698.2			248.12
	31522.4			267.828
	36737.8			361.939
	34011.3			304.732
	26865.9			311.202
	32775.1			343.081

## Sheet: Supplementary Data 2c
Figure 3.a
image number	intensity in droplets	Average	STDEV	intensity outside droplets	Average	STDEV	ratio	Encapsulation efficiency [%]	Average	STDEV
image 8	13983.9	13440.8	583.839	836.532	691.346	93.9928	0.0514363	95.108	97.0169	1.69217
	13790.1			766.638
	13786.7			664.802
	13681.9			658.545
	13599.9			612.263
	12825.2			564.125
	12418			736.515
image 7	24441	19192.7	2881.84	371.28	325.465	111.812	0.0169577	98.3325
	21288.2			339.947
	19696.9			299.046
	18127.6			285.603
	17715			256.594
	16895.2			185.594
	16185.4			540.193
image 6	15651.7	16310.2	2047.61	121.461	399.307	175.515	0.0244821	97.6103
	17801.1			589.196
	16744.7			376.364
	13850.4			587.097
	16687.4			392.671
	19527.5			329.056
	13908.7			394.436

## Sheet: Supplementary Data 2d
Figure 3.b
Fluoresence of supp [A.U]	concentration in supp [uM]	initial concentration [uM]	percentage of encapsulated enzyme	Average	STDEV
30496.7	18.6627	50	62.6746	61.5064	0.826468
31469	19.5237	50	60.9526
31503.3	19.5541	50	60.8918

## Sheet: Supplementary Data 2e
Figure 3.b
Peptide	flouresence at 370nm [RFU]	concentration in supp [uM]	initial concentration [uM]	concentration in droplets [uM]	encapsulation efiiciancy
V1	49667.3	35.6384	50	14.3616	28.7232		y = 1129.3x + 9420.9
		Peptide	encapsulation eficiancy	STDEV			V1	concentration in supp [uM]	initial concentration [uM]	concentration in droplets [uM]	encapsulation efiiciancy	STDEV
		V1	28.7232	0.552715			49541.7	35.5271	50	14.4729	28.9458	0.552715
							50022.7	35.953	50	14.047	28.0939
							49437.7	35.435	50	14.565	29.13
							69664	20122.3	49541.7
							70145	20122.3	50022.7
							69560	20122.3	49437.7

## Sheet: Supplementary Data 2f
Figure 3.b
Peptide	flouresence at 370nm [RFU]	concentration in supp [uM]	initial concentration [uM]	concentration in droplets [uM]	encapsulation efiiciancy
V1	51073.3	36.8834	50	13.1166	26.2332		y = 1129.3x + 9420.9
							V1	concentration in supp [uM]	initial concentration [uM]	concentration in droplets [uM]	encapsulation efiiciancy	STDEV
							52048	37.7465	50	12.2535	24.507	1.76514
		Peptide	Encapsulation efficiency	STDEV			51116	36.9212	50	13.0788	26.1576
		V1	26.2332	1.76514			50056	35.9826	50	14.0174	28.0349
							72007	19959	52048
							71075	19959	51116
							70015	19959	50056

## Sheet: Supplementary Data 2g
figure 3.b
Peptide	flouresence at 370nm [RFU]	concentration in supp [uM]	initial concentration [uM]	concentration in droplets [uM]	encapsulation efiiciancy
V1	48274.3	34.4049	50	15.5951	31.1902		y = 1129.3x + 9420.9
		Peptide	Encapsulation efficiency	STDEV			V1	concentration in supp [uM]	initial concentration [uM]	concentration in droplets [uM]	encapsulation efiiciancy	STDEV
		V1	31.1902	1.18924			49041.3	35.0841	50	14.9159	29.8319	1.18924
							47792.3	33.9781	50	16.0219	32.0439
							47989.3	34.1525	50	15.8475	31.695
							68751	19709.7	49041.3
							67502	19709.7	47792.3
							67699	19709.7	47989.3

## Sheet: Supplementary Data 2h
Figure 3.b
Peptide	flouresence at 370nm [RFU]	concentration in supp [uM]	initial concentration [uM]	concentration in droplets [uM]	encapsulation efiiciancy
V1	59615.3	44.4474	50	5.55261	11.1052		y = 1129.3x + 9420.9
		Peptide	Encapsulation efficiency	STDEV			V1	concentration in supp [uM]	initial concentration [uM]	concentration in droplets [uM]	encapsulation efiiciancy	STDEV
		V1	11.1052	1.15525			60297	45.051	50	4.94899	9.89799	1.15525
							59552	44.3913	50	5.6087	11.2174
							58997	43.8998	50	6.10015	12.2003
							65579	5282	60297
							64834	5282	59552
							64279	5282	58997

## Sheet: Supplementary Data 2i
Figure 3.b
Peptide	flouresence at 370nm [RFU]	concentration in supp [uM]	initial concentration [uM]	concentration in droplets [uM]	encapsulation efiiciancy
V1	64905.3	49.1317	50	0.868296	1.73659		y = 1129.3x + 9420.9
							V1	concentration in supp [uM]	initial concentration [uM]	concentration in droplets [uM]	encapsulation efiiciancy	STDEV
							65261	49.4466	50	0.553352	1.1067	1.03327
		Peptide	Encapsulation efficiency	STDEV			65223	49.413	50	0.587001	1.174
		V1	1.73659	1.03327			64232	48.5355	50	1.46454	2.92907
							72590	7329	65261
							72552	7329	65223
							71561	7329	64232

## Sheet: Supplementary Data 2j
	Figure 3.b
Peptide	flouresence at 370nm [RFU]	concentration in supp [uM]	initial concentration [uM]	concentration in droplets [uM]	encapsulation efiiciancy
V1	63214	47.634	50	2.36598	4.73196		y = 1129.3x + 9420.9
		Peptide	encapsulation efiiciancy	STDEV			V1	concentration in supp [uM]	initial concentration [uM]	concentration in droplets [uM]	encapsulation efiiciancy	STDEV
		V1	4.73196	0.363956			63450.7	47.8436	50	2.15641	4.31282	0.363956
							63080.7	47.516	50	2.48405	4.96809
							63110.7	47.5425	50	2.45748	4.91496
							72181	8730.33	63450.7
							71811	8730.33	63080.7
							71841	8730.33	63110.7
