# Supplementary material for: Regulation of enzymatic reactions by chemical composition of peptide biomolecular condensates
Source: Commun Chem. 2024 Apr 20;7:90. doi: 10.1038/s42004-024-01174-7 (PMC11032315; doi:10.1038/s42004-024-01174-7)
Supplement: Supplementary file 5 — Supplementary Data 3 [file 42004_2024_1174_MOESM5_ESM.xlsx]

## Sheet: Supplementary Data 3a 
Figure 4.d
1st reaction		2nd reaction		Average
Time [min]	Fluorescence- baseline correction	Time [min]	Fluorescence- baseline correction	Time [min]	Fluorescence- baseline correction	STDEV
0.148167	0	0.1905	0	0.169333	0	0
5.12233	598.418	4.93183	195.241	5.02708	396.83	285.089
11.2148	868.227	10.5405	382.122	10.8777	625.175	343.728
14.9402	1269.92	14.9855	720.504	14.9628	995.21	388.492
22.1527	1797.26	20.7027	1501.79	21.4277	1649.53	208.932
24.8197	1541.05	24.8513	1405.08	24.8355	1473.06	96.1459
29.9208	1731.82	29	1764.94	29.4604	1748.38	23.4159

## Sheet: Supplementary Data 3b
Figure 4.d
1st repeat		2nd repeat		3rd repeat		Average
Time [min]	Fluoresence after base correction	Time [min]	Fluorescence- baseline correction	Time [min]	Fluorescence- baseline correction	Time [min]	Fluorescence- baseline correction	STDEV
0.0844	0	0.0844	0	0.217	0	0.1286	0	0
4.9796	1130.9	5.0218	1671.37	5.177	1689.28	5.05947	1497.18	123.17
11.0783	2048.2	10.7011	2402.06	9.083	2628.26	10.2874	2359.51	30.0877
15.0556	2902.41	15.0688	2973.11	15.0406	3145.39	15.055	3006.97	23.9425
22.2388	3534.71	21.5177	3075.73	20.031	3806.41	21.2625	3472.29	280.406
24.9818	3918.97	24.9359	3252	25.0668	4080.49	24.9949	3750.49	352.483
29.6238	4343.05	28.9238	3629.4	30.036	4190.43	29.5279	4054.29	300.444

## Sheet: Supplementary Data 3c
Figure 4.d
1st repeat		2nd repeat		3rd repeat		Average
Time [min]	Fluorescence base line correction	Time [min]	Fluorescence- baseline correction	Time [min]	Fluorescence- baseline correction	Time [min]	Fluorescence base line correction	STDEV
0.09495	0	0.07385	0	0.5325	0	0.233767	0	0
4.90575	1619.37	4.9163	1244.84	5.2185	433.789	5.01352	1099.33	606.037
10.5283	1976.31	10.53	1425.61	9.798	755.527	10.2854	1385.82	611.366
14.9382	2217.06	14.961	1522.69	14.8755	1038.81	14.9249	1592.85	592.25
20.9116	2355.86	21.4966	1523.96	19.5615	929.126	20.6566	1602.98	716.642
24.9206	2110.64	24.9148	1884.07	24.5992	921.135	24.8115	1638.61	631.597
28.3283	2180.38	28.9027	1822.94	30.3502	1138.4	29.1937	1713.91	529.478
