# Supplementary material for: Regulation of enzymatic reactions by chemical composition of peptide biomolecular condensates
Source: Commun Chem. 2024 Apr 20;7:90. doi: 10.1038/s42004-024-01174-7 (PMC11032315; doi:10.1038/s42004-024-01174-7)
Supplement: Supplementary file 6 — Supplementary Data 4 [file 42004_2024_1174_MOESM6_ESM.xlsx]

## Sheet: Supplementary Data 4a
Figure 5.b
Time [sec]	FRAP 2	FRAP 3	FRAP 4	FRAP 5	FRAP 6	FRAP 7	FRAP 8	average
0	0	0	0	0	0	0	0	0
0.296776	3.89693	4.94417	2.70871	4.39685	5.38898	6.01142	1.78379	4.20565
0.60944	8.88646	8.14082	9.90499	7.95512	6.30847	7.04006	1.95139	6.88348
0.906216	8.44942	6.90478	12.8563	13.8931	9.43472	10.4185	3.80702	9.55241
1.21888	14.7501	10.3998	16.2118	18.6073	11.8973	13.1175	6.20136	12.7392
1.51566	14.9322	16.6311	15.6863	18.562	16.2229	14.3255	7.47037	14.8164
1.82832	21.5606	17.9439	25.8743	18.3127	18.4697	16.9773	10.5471	18.0208
2.1251	23.7822	16.9039	31.4938	24.5	19.4931	18.4401	9.76895	20.1
2.43776	21.3057	19.7426	33.5961	28.6249	21.7558	19.3838	12.8696	22.6621
2.73454	24.547	23.4592	36.7091	29.6447	22.2276	23.5644	13.0253	24.7717
3.0472	32.8872	25.5733	39.054	33.4297	24.7302	23.4795	14.2943	26.7601
3.34398	32.1224	28.0539	39.7008	36.9426	28.9598	24.14	13.6717	28.5781
3.65664	33.4699	30.6282	41.5201	32.5684	25.9295	28.4905	13.9351	28.8453
3.95342	30.7748	28.6506	44.9161	36.8519	29.0797	26.7258	18.6999	30.8207
4.26608	34.0526	29.4178	44.8353	41.9061	30.9747	31.35	18.1851	32.7781
4.56286	37.6218	31.8643	45.0778	42.1327	33.0375	33.6809	19.7414	34.2558
4.85963	31.4304	32.8531	45.7651	40.3649	31.9261	30.8876	19.3823	33.5298
5.1723	33.9434	35.8622	50.5357	41.9061	33.1814	34.2094	25.5357	36.8718
5.46907	35.6551	37.3881	49.6463	43.0166	34.5487	36.8046	27.5709	38.1625
5.78173	41.1545	38.8969	50.5357	44.9884	35.3162	38.022	26.2062	38.9942
6.07851	41.0088	41.727	53.1635	45.1017	34.3088	40.938	29.1512	40.7317
6.39118	40.3169	43.7473	52.4762	47.0055	35.1643	40.1359	32.5632	41.8487
6.68795	43.194	43.0313	53.0018	46.8922	36.0758	42.3347	31.1744	42.085
7.00061	42.9755	41.5651	56.9234	50.4731	36.6755	44.175	32.9941	43.801
7.29739	43.0119	41.7611	57.4085	56.6378	37.4031	42.3536	35.8554	45.2366
7.61005	40.3533	47.2083	52.5975	53.6914	40.4493	43.1369	33.4131	45.0828
7.90683	43.5218	44.4378	55.7105	50.8357	43.5996	46.2228	35.6519	46.0764
8.21949	45.5977	46.7309	58.8235	52.1956	39.7857	46.1851	36.7892	46.7517
8.51627	45.8527	47.1912	60.562	53.6461	42.4962	46.5909	36.7533	47.8733
8.82893	46.9817	48.5977	60.7641	56.9777	46.8857	48.4971	37.0765	49.7998
9.12571	45.9984	49.0325	60.3598	57.2044	47.3735	50.3091	41.9011	51.0301
9.43837	49.0941	51.7518	61.3301	60.2867	48.0451	49.1955	39.0279	51.6062
9.73515	45.1607	50.1492	65.5751	53.3515	49.7721	51.3283	41.1469	51.8872
10.0478	43.6311	52.5616	62.8664	55.7765	50.5877	51.3094	39.4708	52.0954
10.3446	54.2657	54.0789	59.2682	55.5952	52.8344	51.0452	44.2595	52.8469
10.6573	53.6101	51.3852	61.3301	59.3348	52.3227	52.5551	46.2947	53.8704
10.954	52.5539	52.5275	62.0982	64.8649	50.1319	50.1486	46.63	54.4002
11.2667	51.3521	49.1518	66.4645	66.2247	52.0988	52.7816	49.9701	56.1153
11.5635	52.0805	55.4343	65.656	61.1253	55.4809	52.036	48.9405	56.4455
11.8602	58.5997	52.5616	63.5132	63.2104	53.7939	53.848	47.7673	55.7824
12.1729	55.2126	58.6821	69.6988	58.3376	56.1366	57.519	50.3292	58.4505
12.4697	53.7922	53.9255	70.9117	67.4033	55.0652	55.6882	50.9158	58.9849
12.7823	52.7725	55.315	66.8688	62.0318	56.8242	58.1418	54.0884	58.8783
13.0791	53.7922	59.347	66.7475	59.6068	53.9218	60.3501	56.8419	59.4692
13.3918	51.0607	54.9825	69.4967	64.4342	57.08	57.6511	55.8482	59.9155
13.6886	50.6601	53.2009	69.6988	65.6808	57.176	55.3579	56.6144	59.6215
14.0012	55.3583	56.3891	70.5478	60.536	57.144	58.4533	57.7876	60.143
14.298	55.7589	58.8782	70.7095	65.7488	59.6386	60.3879	59.4038	62.4611
14.6107	60.5663	59.8926	67.4752	63.573	62.1652	63.7663	58.2186	62.5152
14.9074	63.5163	57.8723	72.0841	65.4541	61.0138	62.7566	61.0559	63.3728
15.2201	62.4966	60.3359	70.7904	66.338	57.8316	61.7279	58.1947	62.5364
15.5169	62.6787	61.1883	73.8629	65.6581	62.1652	56.8773	66.5629	64.3858
15.8295	58.7453	59.7051	75.2375	67.5619	61.8294	57.972	65.2819	64.598
16.1263	64.5361	59.9693	70.4265	65.4541	58.7831	61.8034	64.7911	63.5379
16.4231	60.6392	62.1601	71.3968	64.1396	60.2543	62.8038	67.5326	64.7145
16.7358	63.3707	63.541	68.9711	65.0462	59.0629	61.3127	66.3354	64.0449
17.0325	58.2355	61.2906	76.1269	67.7885	61.9253	59.463	63.3305	64.9875
17.3452	57.6892	64.4702	74.2268	65.2048	61.8853	62.2658	69.3643	66.2362
17.642	60.4571	66.0643	73.0544	67.7659	58.6472	64.2854	68.4305	66.3746
17.9546	61.3311	65.0413	76.4504	67.8792	62.7489	67.0599	70.1664	68.2243
18.2514	62.3509	60.566	73.1757	66.8366	61.4856	64.4081	69.0291	65.9168
18.5641	64.3904	61.1031	76.6929	66.882	60.734	63.5965	72.2495	66.8763
18.8609	61.6225	64.0184	75.7631	72.7293	62.0133	62.4357	71.8305	68.1317
19.1735	62.6423	66.9679	74.7119	69.6243	65.5793	63.37	70.7889	68.5071
19.4703	63.225	65.3823	77.0568	68.4231	62.0293	65.9463	69.7235	68.0935
19.783	66.0657	69.295	77.9058	69.9643	63.3565	66.0218	71.3516	69.6492
20.0797	69.5256	70.7953	74.2268	68.6271	64.3879	65.5971	69.4361	68.8451
20.3924	66.5392	66.2859	76.8547	66.3607	64.6998	67.8715	66.7664	68.1398
20.6892	64.6818	67.1724	76.8547	68.4005	65.4993	66.9938	72.872	69.6321
21.0018	59.8015	66.8059	69.901	73.0013	68.6256	69.6173	72.7164	70.1112
21.2986	63.5892	69.3718	75.1567	66.7007	64.0601	69.3153	69.2566	68.9768
21.5954	62.5694	69.0137	76.4099	69.783	66.3389	66.739	73.2192	70.2506
21.9081	69.2707	71.5455	77.6632	76.8769	64.8677	67.7205	72.5488	71.8704
22.2048	63.2614	71.537	77.2589	70.0776	66.5307	67.3241	74.0931	71.1369
22.5175	66.5756	74.1454	76.5717	70.5082	66.8746	68.7302	74.7396	71.9283
22.8143	66.3571	67.9993	80.3719	68.9218	69.8089	68.0036	78.9058	72.3352
23.1269	65.8836	76.3447	80.8975	75.0411	69.9049	66.1067	77.96	74.3758
23.4237	63.4435	72.1848	78.6335	71.8908	70.6884	68.5038	79.8875	73.6315
23.7364	69.8534	69.3803	76.2887	69.4657	70.7284	65.7198	81.3839	72.1611
24.0332	67.0491	69.9599	75.4397	74.1118	70.0328	64.7289	77.4333	71.9511
24.3458	72.0022	69.5934	83.4445	69.579	67.6181	67.1542	83.3234	73.4521
24.6426	63.1886	72.1422	80.4932	73.3639	70.3366	66.6352	77.9241	73.4825
24.9553	71.638	68.4596	77.2589	73.5452	68.6975	68.8812	80.7614	72.934
25.252	67.4497	71.2812	82.3125	72.48	69.681	65.8142	81.1924	73.7936
25.5647	72.1114	73.2589	79.0378	72.0494	70.4006	69.136	82.9522	74.4725
25.8615	72.8034	71.2727	73.7012	71.8908	71.9597	70.41	84.1135	73.8913
26.1741	65.6287	69.7894	73.7012	74.1572	71.1921	70.3251	89.7282	74.8156
26.4709	71.2374	72.7389	82.5147	69.0351	74.2624	69.221	86.2205	75.6654
26.7836	68.9065	69.7468	84.4148	66.3154	73.271	70.712	84.9036	74.8939
27.0804	66.0657	70.3435	79.6442	69.1937	73.231	67.8054	86.5198	74.4563
27.3771	69.5985	71.9973	80.8167	69.919	71.0802	71.3349	86.4719	75.27
27.6898	68.0324	69.3632	78.7548	72.1854	75.1099	70.3345	86.1487	75.3161
27.9866	67.4861	69.0649	79.4421	72.2987	74.4943	70.0797	90.3627	75.9571
28.2992	68.2874	69.2183	77.8249	73.4999	75.4857	70.3251	89.4409	75.9658
28.596	68.7608	73.3697	85.1425	72.82	73.8387	70.0609	87.1543	77.0643
28.9087	71.3102	68.2465	84.7382	70.4176	74.4783	72.4484	85.5022	75.9719
29.2055	68.5423	72.8923	81.9487	71.7774	73.7987	66.7956	85.8853	75.5163
29.5181	64.2083	73.9067	78.5931	73.8172	73.0471	67.0033	88.2916	75.7765
29.8149	66.7941	71.8779	77.9462	74.9731	76.805	68.3433	83.7783	75.6206
30.1276	67.996	72.5343	81.6657	77.9648	70.7284	70.7498	84.736	76.3965
30.4243	68.3602	76.0549	82.4742	77.3302	71.7278	67.9847	87.5135	77.1809
30.737	63.6984	74.7762	83.4041	77.1035	71.0082	69.3814	85.8015	76.9125
31.0338	72.767	72.2445	75.7631	76.7862	75.1339	68.4849	83.9938	75.4011
31.3464	69.3435	72.4576	86.7192	75.9023	73.287	71.316	84.7959	77.413
31.6432	70.254	72.6281	84.1722	74.2705	73.143	70.2874	83.0959	76.2662
31.9559	63.5892	71.3324	81.1805	75.0184	72.0477	67.7582	82.0783	74.9026
32.2527	69.3435	70.676	81.9891	74.2705	72.5993	71.8067	84.1734	75.9192
32.5653	66.9398	68.9114	78.7548	73.9305	70.3766	75.1475	83.8741	75.1658
32.8621	63.662	72.5002	82.1508	78.0101	75.9335	73.7602	83.5867	77.6569
33.1748	71.2009	74.0431	81.5444	77.1035	76.837	73.9961	83.7543	77.8797
33.4715	71.4923	73.8812	81.5848	75.7663	74.0865	70.042	81.9466	76.2179
33.7683	66.6485	71.9291	79.9272	72.276	75.2619	73.3922	83.3234	76.0183
34.081	67.5225	71.9376	76.3695	71.9814	75.1739	73.7319	84.7121	75.6511
34.3777	68.9793	72.4832	78.7548	76.9449	79.6274	74.1943	86.7832	78.1313
34.6904	67.0491	74.4608	81.7869	77.0582	74.2944	75.2041	83.3114	77.686
34.9872	70.0355	74.6569	77.9058	74.6785	77.3647	73.7885	80.2825	76.4461
35.2999	71.8201	73.83	77.9462	77.5568	79.8513	73.3355	90.0156	78.7559
35.5966	71.4923	74.8274	77.3398	75.313	76.3253	70.561	84.6283	76.4991
35.9093	73.1676	73.9494	82.1912	73.8852	75.2938	73.1374	86.2564	77.4522
36.2061	66.8306	75.7821	80.6145	75.6983	74.8861	70.3157	90.3747	77.9452
36.5187	70.2176	72.0058	82.0699	77.9194	76.2213	71.3915	85.1191	77.4545
36.8155	68.7972	75.6542	78.2292	72.7747	78.2682	73.7036	81.5875	76.7029
37.1282	67.2676	73.7363	84.7787	72.752	75.4378	72.3163	80.7614	76.6304
37.4249	66.9398	72.8156	83.7679	75.7437	76.4452	70.0609	78.3192	76.1921
37.7376	69.2343	76.8988	85.1829	72.9786	80.9547	71.9672	77.972	77.659
38.0344	73.6047	74.7166	86.5171	76.5143	81.9461	71.2311	80.5459	78.5785
38.3471	70.7275	75.6883	85.3042	75.449	79.1957	72.1276	79.672	77.9061
38.6438	74.9886	72.9094	87.3661	74.6105	79.1157	71.684	80.9649	77.7751
38.9565	75.6078	74.3841	80.8167	72.684	77.1728	75.7703	82.8684	77.2827
39.2533	66.0293	73.8982	86.8405	73.024	80.331	72.7033	79.8037	77.7668
39.5659	69.9627	75.9611	79.4017	72.5027	82.066	74.2792	79.1332	77.224
39.8627	73.8596	74.8189	86.1937	79.098	79.2356	75.6099	76.6192	78.5959
40.1595	64.791	77.3336	79.8868	74.8824	80.9307	74.0433	78.0199	77.5161
40.4721	69.7077	78.2542	88.0938	74.0439	80.0832	74.3359	70.358	77.5281
40.7689	69.8898	76.6601	86.9618	80.9564	76.3013	72.892	78.1156	78.6479
41.0816	72.33	75.552	86.3149	75.721	76.9649	74.468	70.9925	76.6689
41.3784	69.4892	75.211	81.0592	75.585	77.7565	72.7787	77.11	76.5834
41.691	69.38	79.064	87.6491	75.4944	78.8039	69.9759	79.8755	78.4771
41.9878	69.8534	79.1748	76.8951	76.5596	75.7816	68.8812	78.6185	75.9851
42.3005	69.4528	76.95	81.8678	75.1091	77.1488	67.9658	75.9009	75.8237
42.5972	74.2238	77.4188	81.4231	74.4518	78.1642	73.0524	80.4262	77.4894
42.9099	63.8805	75.407	79.7251	77.0582	78.8359	71.92	75.9607	76.4845
43.2067	67.2676	77.6063	82.0295	76.1063	81.1625	73.7319	71.0763	76.9521
43.5193	68.7972	78.6122	85.3447	80.0952	82.5218	75.5061	80.1987	80.3798
43.8161	69.9262	78.8168	81.6657	77.8968	78.7399	74.5907	82.9762	79.1143
44.1288	68.4695	77.0182	86.3958	73.9985	79.3556	71.0518	80.5579	78.0629
44.4256	72.6942	77.1801	82.4338	82.0216	79.9472	71.0423	80.7375	78.8938
44.7223	70.6911	78.0155	83.9297	81.2511	79.7793	74.4019	82.5452	79.9871
45.035	73.0219	79.0896	81.1805	79.0753	77.4606	75.5344	85.9931	79.7222
45.3318	69.38	73.2589	79.2399	79.3246	77.1088	74.6284	84.1015	77.9437
45.6444	68.1053	73.6681	77.0164	76.2876	82.178	77.62	83.5269	78.3828
45.9412	68.5423	74.6057	80.4932	76.0383	77.1968	73.8357	86.1367	78.0511
46.2539	74.7337	74.9297	82.6764	76.2649	78.8438	76.195	83.4431	78.7255
46.5507	73.3133	73.634	82.9998	79.6192	78.2202	70.8064	83.455	78.1224
46.8633	71.6744	80.5814	81.2614	81.1604	81.7382	74.534	86.7233	80.9998
47.1601	75.5713	79.2771	77.3802	78.69	78.0123	74.9587	83.2156	78.589
47.4728	74.0781	77.0778	83.2019	76.4689	76.5251	75.893	83.1438	78.7184
47.7695	70.6546	78.0155	80.4932	74.4518	80.9307	77.9975	83.9938	79.3137
48.0822	77.5744	75.8077	78.2697	68.7858	79.5075	74.8927	85.6459	77.1515
48.379	73.896	79.3283	81.1805	75.3357	80.4589	77.5728	89.836	80.6187
48.6916	74.588	80.5643	76.6525	79.4153	80.7068	78.4882	84.7719	80.0998
48.9884	73.0948	78.3053	76.6525	78.1687	80.5469	79.6018	85.1431	79.7364
49.2852	71.4559	78.3565	75.8844	78.0781	79.0277	78.3372	82.5572	78.7068
49.5979	72.8034	80.4279	80.1698	73.6132	77.3247	78.9412	84.6402	79.1862
49.8946	74.8429	79.925	79.5634	77.5115	76.0374	78.6769	83.7543	79.2448
50.2073	70.1812	82.0817	76.2482	77.5341	77.0449	78.8185	82.6889	79.0694
50.5041	73.8232	79.925	77.7037	81.8177	74.7341	78.1296	84.6642	79.4957
50.8167	71.5287	82.4482	80.7762	79.5966	77.2527	79.7811	81.5156	80.2284
51.1135	71.2009	79.5584	77.6228	76.6049	79.9552	76.3365	78.3072	78.0642
51.4262	73.7139	79.6352	77.0568	79.2793	78.7559	76.2893	80.9649	78.6636
51.723	72.1843	83.4626	80.8571	74.3158	78.644	76.6857	81.4318	79.2328
52.0356	76.8825	81.1696	83.7679	83.2455	75.7656	76.2893	85.3705	80.9347
52.3324	73.896	82.2948	84.7787	81.0697	80.347	78.4693	83.2276	81.6978
52.6451	71.4559	81.3741	87.2852	74.3612	77.2767	82.1403	79.3487	80.2977
52.9418	73.9689	82.6528	83.6871	81.795	77.8204	77.384	82.222	80.9269
53.2545	79.4318	81.2804	83.6467	80.1405	82.9376	77.5822	78.391	80.6631
53.5513	72.6942	79.1663	80.2507	80.1858	82.3379	75.9213	79.3008	79.5271
53.8639	73.7139	78.706	82.3934	77.7381	80.9067	79.6867	80.2227	79.9423
54.1607	77.0281	81.7833	85.5872	81.727	82.114	79.6112	82.5452	82.228
54.4575	79.1405	79.6607	84.7787	77.4661	81.0906	77.6577	79.3487	80.0004
54.7702	78.4121	81.8771	80.2507	79.8912	77.9963	79.413	80.8572	80.0476
55.0669	68.1781	86.5655	81.3422	76.0383	81.6263	82.0554	86.1846	82.3021
55.3796	74.2238	82.1413	84.2935	78.35	83.3853	78.5542	82.6889	81.5689
55.6764	73.6775	83.6843	82.3934	79.7779	78.532	83.9994	77.1819	80.9281
55.989	75.717	80.7433	82.3529	74.9958	81.8342	84.4052	79.8037	80.6892
56.2858	70.6911	87.0344	83.6871	76.129	80.2271	82.5933	78.7741	81.4075
56.5985	74.9522	85.4488	82.3125	79.0073	80.6029	83.9711	77.3495	81.4487
56.8952	75.6078	86.2245	79.4421	77.0809	80.291	80.0075	78.4868	80.2555
57.2079	76.1905	82.9085	83.0807	79.3019	78.3641	82.112	83.0241	81.4652
57.5047	77.2102	80.5814	83.8084	80.0272	80.0352	86.4531	82.2339	82.1899
57.8174	77.3195	80.3342	81.7061	76.8315	78.3641	84.7544	83.5628	80.9255
58.1141	74.0053	83.4115	85.5468	79.3473	74.3344	83.386	83.2036	81.5383
58.4268	74.5152	83.9059	85.7489	81.4097	78.9398	82.8387	86.2684	83.1852
58.7236	70.5454	84.1616	85.5468	76.4689	79.6834	84.4902	81.9107	82.0436
59.0362	74.1145	85.5255	85.6277	84.9227	82.138	83.8956	84.6642	84.4623
59.333	73.9324	85.4744	85.2234	83.7668	77.8444	84.3769	83.5867	83.3788
59.6457	70.3269	84.3492	86.3149	83.7894	79.2356	85.2074	81.6114	83.418
59.9424	72.5485	83.582	87.2044	85.3986	80.0352	85.717	83.8142	84.2919
60.2551	73.896	82.2095	82.3125	84.0388	79.7713	83.8201	81.4558	82.268
60.5519	72.1479	81.6299	84.6574	79.5286	78.628	81.8289	84.9515	81.8707
60.8646	72.3664	86.8894	84.3339	83.3815	78.1243	82.5178	80.4621	82.6182
61.1613	70.1083	82.6272	89.1045	79.6872	81.0426	85.3867	75.7213	82.2616
61.4581	66.867	84.6219	84.4957	85.24	81.5463	78.4221	77.2776	81.9339
61.7708	72.0386	84.9118	94.6028	80.8884	78.62	82.9802	75.1467	82.8583
62.0675	72.5485	83.4967	86.1128	84.1067	77.8764	82.4329	76.1044	81.6883
62.3802	70.946	82.3118	87.2044	81.387	76.0294	80.5455	76.3917	80.645
62.677	74.4059	79.925	84.1318	83.4722	78.1322	78.3466	79.5523	80.5933
62.9896	68.433	83.9997	83.9701	85.3079	77.5086	83.2728	74.4283	81.4146
63.2864	67.9232	81.6384	84.0914	85.8292	81.9861	78.2806	74.0931	80.9865
63.5991	68.688	79.2686	86.8405	77.1488	77.9244	77.6672	72.022	78.4786
63.8959	67.1948	79.5073	87.7299	76.4236	77.0049	79.8282	75.7093	79.3672
64.2085	72.5121	83.3177	84.7787	79.8232	81.5543	78.9034	76.0565	80.739
64.5053	68.9429	81.9197	83.3232	80.0725	79.1397	79.4036	80.4621	80.7201
64.818	74.0417	81.9794	87.8917	82.9735	79.2996	78.7902	77.96	81.4824
65.1147	68.433	82.4653	85.1425	79.2566	79.1397	79.4036	80.091	80.9164
65.4274	73.6411	82.2607	88.9832	79.4833	80.5949	82.5367	82.5093	82.728
65.7242	72.2207	87.2048	85.0617	78.1914	81.4024	79.715	84.9994	82.7625
66.0368	69.7077	79.7545	83.5254	79.234	78.4041	79.347	83.9818	80.7078
66.3336	70.4725	81.2036	86.3554	76.6956	79.8833	81.1589	88.7825	82.3465
66.6304	67.1583	81.1866	85.8298	80.0952	78.2282	78.6486	83.5388	81.2545
66.9431	69.3071	83.0023	83.0807	78.8033	81.6823	77.3746	91.2487	82.532
67.2398	69.817	86.3354	83.9701	80.5938	79.3875	77.469	86.6754	82.4052
67.5525	68.5423	87.2304	85.6681	76.5596	78.7959	78.2334	88.0881	82.4292
67.8493	69.0158	82.8915	80.4932	77.9421	81.0906	78.6109	87.2621	81.3817
68.1619	70.8003	83.2495	84.0914	79.098	78.0283	78.5637	85.3466	81.3962
68.4587	71.6016	78.4247	77.9867	76.7862	80.6588	81.0456	83.1917	79.6823
68.7714	70.5818	84.7669	78.8357	80.9791	76.9489	78.9223	85.1191	80.9287
69.0682	62.7879	83.0961	82.5551	83.5175	78.532	85.0092	87.717	83.4045
69.3808	67.2312	82.6443	78.3505	80.8204	81.9381	82.4423	83.8262	81.6703
69.6776	61.1855	82.184	82.8785	79.03	82.098	80.385	85.8374	82.0688
69.9903	61.2219	81.8515	81.4231	77.3755	82.146	80.3945	84.7001	81.3151
70.287	67.0855	78.3139	82.6359	77.8061	80.6428	80.2152	84.8917	80.7509
70.5997	62.97	80.3768	86.5575	75.1317	79.3076	76.412	81.0487	79.8057
70.8965	61.6953	83.1813	85.5468	80.2765	81.8821	74.7794	84.9515	81.7696
71.2091	68.1417	80.9991	83.8084	77.5568	79.4515	76.2422	81.6114	79.9449
71.5059	67.0855	84.656	83.6467	76.7862	78.9798	77.384	87.7529	81.5343
71.8186	58.5268	86.8724	86.6788	74.3612	77.4126	77.7804	84.7839	81.3149
72.1154	61.2219	82.4738	89.6705	79.2113	78.548	78.592	87.2142	82.6183
72.428	60.3114	85.9603	86.7597	81.1151	75.9735	75.1663	84.8079	81.6304
72.7248	63.6984	82.4141	83.4849	80.4578	75.1659	74.6662	91.2846	81.2456
73.0375	67.3769	85.6023	85.9511	77.4208	76.5251	76.5536	87.6332	81.6143
73.3342	63.9534	83.2239	82.3125	84.1747	76.3412	77.922	88.4473	82.0703
73.6469	62.7151	82.883	82.7572	80.2538	75.9495	77.6011	89.8599	81.5508
73.9437	69.0886	81.7663	83.2019	74.4291	75.6057	79.6018	91.524	81.0215
74.2405	68.5423	83.3007	81.1805	78.6447	76.725	81.8289	92.5536	82.3722
74.5531	73.1676	82.3118	83.3637	78.9167	71.9597	79.111	90.5184	81.0302
74.8499	70.2176	81.4679	85.4255	76.3329	77.1728	80.6776	94.9	82.6628
75.1626	74.5516	84.2042	76.7738	74.7918	78.6919	83.1407	89.2973	81.1499
75.4593	75.6806	87.0258	82.2721	76.4236	78.54	83.6314	90.5543	83.0745
75.772	69.0522	82.2266	84.2531	82.0216	81.1066	79.1393	92.7212	83.5781
76.0688	76.1905	83.5223	82.6764	83.1775	78.0363	77.9314	95.8099	83.5256
76.3814	73.3133	80.4279	82.7572	77.7834	84.7206	78.1862	95.2951	83.1951
76.6782	74.8794	82.2948	84.1318	79.1886	79.5794	80.4511	97.7852	83.9052
76.9909	71.8565	79.1152	83.8488	73.2959	78.7159	83.7541	94.3254	82.1759
77.2877	66.4664	81.9112	81.5848	76.9449	79.9792	77.2991	94.7564	82.0793
77.6003	71.4559	80.9138	82.8381	76.7862	77.9164	76.0723	95.2113	81.623
77.8971	68.5787	81.5872	83.6467	76.5369	78.3081	78.4032	91.081	81.5939
78.1939	64.6089	81.9879	81.4231	74.8144	79.1477	80.8569	95.331	82.2602
78.5065	55.8317	79.4391	82.7977	75.789	77.5166	81.5175	90.1712	81.2052
78.8033	53.1731	84.3406	84.2935	75.2224	77.7165	77.4029	90.255	81.5385
79.116	60.3842	81.485	83.8892	75.0184	80.7148	78.2994	93.9303	82.2229
79.4127	59.6558	80.6496	85.3851	75.3357	78.1722	82.2347	91.7036	82.2468
79.7254	59.1095	80.982	87.1235	73.3413	78.1722	78.3655	90.0036	81.3314
80.0222	58.8546	86.6167	87.6087	77.4208	79.5395	81.1117	91.931	84.0381
80.3349	58.3083	84.5111	81.9487	74.8824	77.5886	79.3658	94.0141	82.0518
80.6316	57.5435	83.4626	82.4742	76.3103	82.082	80.1585	97.0909	83.5964
80.9443	57.2157	82.7721	78.6739	79.0753	77.6765	81.2438	92.4578	81.9832
81.2411	58.3447	83.1046	84.7787	74.4065	78.2602	78.743	94.7085	82.3336
81.5537	63.4435	83.3433	84.8999	77.4888	77.5406	81.3382	93.4275	83.0064
81.8505	59.9108	83.6075	85.8298	76.8315	76.1973	79.347	90.3867	82.0333
82.1632	60.3478	81.8089	83.8084	80.1858	75.8855	75.9874	87.8367	80.9188
82.4599	57.9805	81.9112	84.6978	75.9023	77.3647	76.4309	91.8113	81.353
82.7726	61.9867	81.4594	82.6359	81.3417	75.7096	78.7619	94.4571	82.3943
83.0694	63.7713	83.079	83.7275	76.5143	78.6759	79.2526	88.3036	81.5922
83.3821	58.4176	83.8633	87.5682	80.5711	79.0277	82.1686	86.6994	83.3164
83.6788	68.6516	81.9538	85.3851	79.234	76.2853	77.6388	93.4155	82.3187
83.9756	66.3571	83.1131	86.3149	73.8852	77.9483	79.3281	92.4937	82.1806
84.2883	59.9836	79.1663	84.0105	78.2141	77.5326	78.0541	91.093	81.3451
84.585	64.9731	80.6751	88.5385	76.8315	76.2373	78.3372	94.2057	82.4709
84.8977	66.612	79.8142	84.6574	83.4722	79.2676	76.0534	93.3198	82.7641
85.1945	65.4466	76.0293	81.0188	76.9222	78.3721	79.262	92.6493	80.709
85.5071	69.4528	83.0364	84.8595	78.2141	76.2533	77.7615	89.2135	81.5564
85.8039	71.0553	80.2574	80.8975	77.6701	74.6062	78.0824	88.3754	79.9815
86.1166	67.1219	84.5623	82.4338	78.5994	77.0688	75.5721	85.3226	80.5932
86.4134	71.3102	84.9032	82.9998	79.0073	70.9603	78.5448	85.167	80.2637
86.726	61.6589	81.7918	80.0889	81.6364	73.5348	75.5344	85.0114	79.5996
87.0228	69.0522	82.2948	82.7572	77.1942	78.572	77.2142	84.9755	80.5013
87.3355	71.0188	82.721	83.0807	75.1091	75.3338	73.2034	86.3283	79.296
87.6322	67.304	79.8824	84.1318	72.9106	75.9894	77.2142	84.8917	79.17
87.9449	66.4299	78.8083	83.7275	78.8713	76.805	76.1383	85.6938	80.0074
88.2417	65.4466	82.2266	83.6467	76.8089	75.4298	75.2041	88.0522	80.228
88.5543	66.0293	85.5085	78.4718	79.4153	76.869	76.2893	88.3156	80.8116
88.8511	63.3342	86.395	77.5824	74.7011	76.0454	78.0446	87.4895	80.043
89.1638	66.3571	84.8606	83.2019	74.9731	75.6057	79.9887	88.1001	81.1217
89.4606	62.096	83.0449	82.3529	78.554	74.7501	75.0059	85.2269	79.8225
89.7732	64.9003	83.062	85.9915	76.5143	76.709	79.111	88.8902	81.713
90.07	66.3571	77.4018	78.6335	80.5938	75.5017	77.4501	86.3163	79.3162
90.3827	63.8805	80.3256	82.5955	79.8685	76.0614	73.0052	89.9198	80.296
90.6794	61.3676	83.94	83.4849	78.35	80.6029	78.2806	89.9198	82.4297
90.9762	62.9336	78.6889	81.4231	75.5397	79.6114	74.8832	89.2853	79.9053
91.2889	63.8441	80.8627	80.2102	78.826	76.5891	76.3177	88.6029	80.2348
91.5857	61.8046	80.5387	83.9701	73.5906	77.2687	79.715	84.76	79.9738
91.8983	62.8244	83.3944	86.1532	76.5596	79.3076	77.9031	87.5733	81.8152
92.1951	62.97	80.3683	85.8702	79.6192	77.2288	80.3378	86.1966	81.6035
92.5078	62.3873	82.1328	84.5361	76.8315	77.3887	80.838	87.8367	81.594
92.8045	62.4966	81.4338	81.7869	78.0327	79.8673	80.2529	82.8924	80.711
93.1172	65.6651	78.7401	79.8464	75.449	78.7319	78.8185	83.048	79.1056
93.414	63.0793	81.2463	82.8785	76.0836	76.2373	76.7518	87.9085	80.1843
93.7266	63.4435	80.7178	83.6467	83.5401	78.0763	77.4124	86.1247	81.5863
94.0234	61.6589	79.4306	79.8868	78.0101	76.709	75.8364	85.5022	79.2292
94.3361	65.1188	82.6528	82.6764	76.7182	79.6034	76.6008	88.7346	81.1644
94.6329	66.6485	80.4535	79.6847	76.4916	78.2602	79.1771	86.5078	80.0958
94.9455	66.3571	82.039	83.7275	83.7668	77.3087	74.3736	81.5755	80.4652
95.2423	62.533	81.0843	79.9677	76.061	75.7256	77.233	85.1311	79.2004
95.5391	62.9336	83.437	79.5229	77.6928	76.1334	78.0446	88.8064	80.6062
95.8517	64.2447	79.6607	82.6764	80.6618	80.1631	75.7231	87.1304	81.0026
96.1485	60.4935	78.8424	84.4148	76.6049	77.0768	77.4973	87.3099	80.291
96.4612	60.4935	81.0587	79.2399	76.8542	77.4366	78.8468	85.3945	79.8051
96.758	61.6589	78.3735	80.9379	78.1234	80.4589	78.4504	84.7959	80.19
97.0706	63.8805	84.6049	86.3554	75.6983	76.9489	78.4221	87.1902	81.5366
97.3674	56.8151	83.3774	77.6228	76.197	75.6217	79.6206	88.0163	80.0759
97.6801	61.6225	80.7689	85.5872	75.4264	74.6222	80.2152	84.5086	80.1881
97.9768	62.1324	83.4285	81.3827	75.0637	75.038	76.6102	87.5614	79.8474
98.2895	62.6787	80.5217	76.6929	72.5254	74.8381	78.1956	88.7466	78.5867
98.5863	59.0367	79.1152	80.0081	79.5059	75.1339	77.4973	85.598	79.4764
98.8989	60.8213	81.6384	82.6359	77.6475	77.6765	74.7605	81.6593	79.3364
99.1957	61.404	78.4162	72.8522	74.8144	76.2613	76.7989	85.3346	77.4129
99.5084	67.0491	77.845	76.9759	72.1174	76.3892	76.2893	88.6987	78.0526
99.8052	68.3966	80.3512	82.1104	78.894	77.4206	76.5913	87.3099	80.4462
100.118	63.225	79.5499	82.5551	74.0212	77.8604	73.8546	95.4028	80.5407
100.415	63.2614	82.1925	84.5765	77.8968	80.5869	72.1653	90.8296	81.3746
100.727	65.8472	84.0252	84.6169	76.5369	78.2842	72.9109	87.6691	80.6739
101.024	64.0991	85.8154	81.3422	80.2312	77.0848	75.7137	90.3627	81.7583
101.321	61.3676	81.9282	84.5361	77.3755	78.1243	79.7056	90.7339	82.0672
101.633	60.3842	83.1898	79.4825	76.7182	76.3972	75.4023	89.4289	80.1032
101.93	54.0836	81.4594	80.2911	75.4037	76.8929	72.5806	88.0522	79.1133
102.243	63.0065	81.2633	82.9998	81.4324	76.845	76.3082	91.1768	81.6709
102.54	62.0595	80.7092	80.9784	77.9874	74.0305	76.9122	89.0698	79.9479
102.852	61.0398	80.1722	79.8464	76.197	74.1745	73.1562	89.3451	78.8152
103.149	60.712	80.9991	80.1294	77.1262	76.4612	77.6672	90.4226	80.4676
103.462	60.2386	81.485	82.4338	80.2085	76.3652	79.6112	91.1649	81.8781
103.759	53.2823	81.2377	78.9165	79.7326	80.1551	81.1211	90.8296	81.9988
104.071	60.9669	79.2601	79.6442	76.0383	80.2671	77.6483	92.0867	80.8241
104.368	60.8577	80.121	77.2589	75.2451	77.0608	82.112	89.7402	80.2564
104.681	62.4237	81.2377	80.2102	76.0836	75.9655	79.3564	92.3261	80.8633
104.977	57.325	80.803	80.8167	77.4435	76.5811	78.6109	90.9972	80.8754
105.29	61.2947	80.8627	80.6954	76.4236	76.4212	79.0733	92.8648	81.0568
105.587	59.6923	84.3236	81.9891	77.2622	77.5566	74.5152	94.7923	81.7398
105.9	65.2645	79.405	78.2697	74.7238	76.3173	77.8936	92.4937	79.8505
106.196	57.6163	80.7092	84.3339	76.061	78.492	73.864	90.8775	80.723
106.509	63.2614	81.502	84.4148	73.7945	76.6131	76.7801	92.2663	80.8951
106.806	65.1552	82.2095	79.3612	74.1345	75.9974	75.8175	89.6444	79.5274
107.118	60.0929	78.9702	82.7977	79.8232	78.7079	76.4215	91.536	81.3761
107.415	59.6923	80.1892	77.7845	76.7862	79.0597	76.4403	94.9479	80.868
107.712	55.5768	80.5132	78.6335	79.1433	73.9266	80.4039	94.0979	81.1197
108.025	65.8472	83.8377	84.0509	75.3584	77.3887	77.4218	94.505	82.0937
108.321	62.4237	81.9367	84.3339	76.9902	75.9815	77.0726	94.9	81.8692
108.634	59.0367	84.6646	85.3042	73.9305	76.5012	79.0355	97.0669	82.7505
108.931	62.4602	81.4168	80.8571	75.2904	77.7485	74.77	92.9726	80.5092
109.244	62.8972	77.1545	80.0081	75.517	79.1237	76.3082	89.5008	79.6021
109.54	59.6194	78.8083	80.3719	75.517	76.0614	78.1579	94.912	80.6381
109.853	63.3342	79.1237	79.9677	77.3528	78.1562	74.8077	91.6796	80.1813
110.15	61.3676	78.007	79.3208	72.5254	77.1808	75.6948	95.9775	79.7844
110.462	57.9805	81.2889	81.5444	75.7437	78.0683	75.7326	93.7747	81.0254
110.759	61.8046	82.1243	79.7251	73.1146	75.7256	74.6001	93.6191	79.8181
111.072	60.2386	80.4705	83.7679	72.0947	76.5411	77.3557	95.9296	81.0266
111.369	56.3416	79.1748	81.8274	76.1743	74.8701	79.3753	89.6325	80.1757
111.681	58.1626	81.2718	81.4635	72.5933	75.7096	77.4878	97.2226	80.9581
111.978	59.6923	79.6607	78.8357	74.5651	78.652	74.2698	91.2965	79.5466
112.275	63.225	84.5878	84.2935	73.16	78.532	74.5529	90.1473	80.8789
112.588	67.3404	85.1675	80.7358	71.8228	80.0112	75.7703	90.3627	80.6451
112.884	65.4466	81.681	80.2911	69.851	78.3561	73.8829	92.4578	79.42
113.197	61.3676	80.5387	74.7524	76.061	78.604	74.8643	90.7578	79.263
113.494	62.2781	80.5899	75.6418	73.5226	73.199	74.317	90.4106	77.9468
113.806	66.7941	80.5302	78.6739	71.8454	78.4201	73.8074	93.224	79.4168
114.103	60.1657	78.7742	76.8547	73.3186	77.0529	73.4016	91.5479	78.4916
114.416	63.225	78.3139	78.9569	76.8315	70.5605	73.6658	90.5902	78.1531
114.713	57.9805	80.6837	75.3588	73.4546	70.0408	71.8917	92.9846	77.4023
115.025	55.5768	82.1584	83.8488	72.548	68.2258	76.563	93.8465	79.5318
115.322	63.225	85.7642	81.1805	73.5226	72.1276	81.2532	89.836	80.614
115.635	59.9108	84.1616	84.2127	75.1771	71.36	78.6675	93.8705	81.2416
115.931	58.0169	86.0455	76.8547	71.1655	69.3212	76.9405	89.8001	78.3546
116.244	59.4009	79.2771	78.2697	71.1882	74.998	79.9321	86.9508	78.436
116.541	61.7682	78.4417	77.4207	70.1909	73.9346	76.5819	92.0268	78.0994
116.854	63.0429	80.0529	81.5848	71.1428	73.9826	77.535	92.9726	79.5451
117.15	64.2447	78.4247	81.7869	73.9305	69.729	77.5917	84.5924	77.6759
117.447	62.6423	78.7998	81.0592	68.9444	62.8128	79.8094	85.4663	76.1487
117.76	64.9367	77.2568	80.4528	70.8482	61.7974	77.318	86.3163	75.6649
118.057	63.9898	81.6469	88.1342	70.7349	65.1235	80.4133	90.1113	79.3607
118.369	65.4102	81.0587	76.2482	68.2418	68.6815	81.961	89.812	77.6672
118.666	68.5423	77.8706	85.8702	69.3524	71.7838	77.3935	88.2797	78.425
118.979	57.2521	79.7886	78.1484	71.0748	70.3286	79.8282	89.8599	78.1714
119.275	62.0231	75.0064	83.8488	64.0943	70.8483	80.2152	88.3036	77.0528
119.588	63.5163	78.9617	83.2019	69.2164	71.1921	79.3941	90.1832	78.6916
119.885	58.6725	80.0955	83.2424	68.7178	70.1607	80.6398	84.2093	77.8442

## Sheet: Supplementary Data 4b
Figure 5.c
FRAP 1	FRAP 2	FRAP 3	FRAP 4	FRAP 5	FRAP 6	average	STDEV
0	0	0	0	0	0	0	0
2.7023	2.77497	1.78063	5.45014	0.310078	1.95465	2.45409	1.69885
5.22444	2.11907	6.08974	3.06823	2.25914	2.07193	3.12162	1.75205
4.26362	6.00404	5.16382	2.826	2.87929	2.85379	3.94539	1.37027
6.0051	5.39859	7.22934	5.40977	4.87265	2.73651	5.12937	1.48268
7.32623	5.54995	11.5028	4.27937	2.39203	4.76935	5.69871	3.15372
8.76745	8.12311	13.2123	7.38797	6.42303	5.43393	8.11606	2.71717
10.629	7.51766	14.4943	6.05571	4.47398	7.38858	7.98605	3.60044
7.20613	9.83855	15.0997	8.51837	5.40421	7.58405	9.28898	3.35482
7.14607	13.5721	16.2037	8.07428	6.82171	9.73417	10.8812	3.8176
12.5507	13.0172	14.6724	7.10537	5.62569	8.32682	9.74948	3.67348
11.2295	12.9162	12.0014	11.9096	9.21373	11.2197	11.4521	1.24582
11.1094	13.6226	13.8177	12.5151	8.99225	10.8679	11.9631	1.85099
11.1695	15.1362	13.5328	14.0089	11.4286	12.9789	13.4171	1.52806
13.0911	15.5903	17.0228	12.8381	12.2259	14.6599	14.4674	1.84853
10.1486	16.1453	16.0613	15.0182	12.7132	14.8944	14.9665	2.3245
13.1512	17.3058	15.0997	18.6516	13.4662	14.5817	15.821	2.17981
15.253	16.9021	17.4501	15.7045	14.2636	15.7154	16.0071	1.14665
11.8301	19.4248	18.3405	14.6952	15.2824	17.1618	16.9809	2.75946
13.8718	20.2321	19.4801	16.1889	14.8837	17.631	17.6832	2.52601
17.2346	18.8194	17.4145	21.1546	15.6368	19.8593	18.5769	1.99222
17.5349	21.1403	20.2279	19.8627	17.8959	19.8202	19.7894	1.40317
18.856	18.8194	22.8276	19.9435	19.3134	23.2604	20.8328	2.01406
20.2372	22.553	21.7593	19.5398	16.0797	26.036	21.1935	3.32461
19.0362	22.9566	21.688	21.7198	20.3765	26.7005	22.6883	2.62937
17.1746	21.0898	22.614	25.6358	21.5725	27.4824	23.6789	3.62838
18.796	22.1998	25.0712	24.1825	21.2625	28.577	24.2586	3.38813
21.4983	22.9566	24.0741	24.344	21.3068	32.6818	25.0726	4.21268
23.1197	24.3693	27.2792	25.434	21.7054	37.8812	27.3338	5.8331
22.9995	24.5711	26.8875	23.0117	21.4839	36.3565	26.4622	5.44674
24.9212	25.9334	24.5726	28.4618	25.6035	35.6138	28.037	4.19588
23.1197	25.7316	26.2464	28.6637	25.1606	38.233	28.8071	5.3877
23.48	25.0252	26.0684	27.2103	25.7807	38.2721	28.4714	5.35342
24.9212	24.9748	27.9558	26.1203	29.546	36.9429	29.108	4.55023
27.5034	29.6165	26.4601	28.3407	27.5526	36.4347	29.6809	3.64057
25.882	28.9102	27.4217	29.7134	28.0399	33.3073	29.4785	2.53443
24.8011	28.7588	27.4217	25.8781	27.5083	32.8382	28.481	2.79966
24.2006	28.4561	29.6652	32.7008	30.6534	32.1736	30.7298	3.09207
26.1222	29.9193	31.6595	28.1389	29.0144	30.9617	29.9388	2.01198
27.4433	31.5843	31.161	31.6512	28.4828	30.258	30.6275	1.75687
28.224	31.0797	32.443	29.6326	32.9125	33.1509	31.8438	1.97999
30.8662	32.6942	30.5912	30.8438	32.5581	34.6364	32.2648	1.57133
28.5843	33.0474	31.8376	31.4493	31.7165	33.2291	32.256	1.6688
28.1039	32.442	29.3091	33.7909	31.8051	35.0274	32.4749	2.63211
29.5451	35.8224	32.6211	31.2071	31.9823	34.5582	33.2382	2.27464
31.1064	35.3683	34.7222	31.5704	36.2348	34.871	34.5534	2.11752
33.2683	36.781	33.9031	32.0145	33.0454	36.6693	34.4827	1.98927
32.2474	37.2856	35.5769	32.4586	34.4186	37.3339	35.4147	2.24945
28.7044	36.0747	35.114	32.2971	34.2414	39.0539	35.3562	3.51344
29.7253	36.1251	34.4017	34.4772	34.4186	34.2846	34.7414	2.16246
30.566	36.226	36.8946	35.8094	37.9623	38.4676	37.072	2.84095
32.7278	41.4733	37.4644	33.7101	37.6523	38.6239	37.7848	3.23552
34.0489	39.8587	36.9302	34.1542	36.9435	41.2823	37.8338	2.93524
30.3858	41.6246	37.1795	36.738	36.3234	39.2494	38.223	3.76062
32.968	37.4874	37.963	35.8498	38.8926	37.9203	37.6226	2.14628
31.3466	42.2301	36.396	37.828	38.9369	40.5004	39.1783	3.78935
31.707	38.7487	35.7906	37.4243	38.8926	39.9922	38.1697	3.00668
34.2891	42.0283	37.9986	37.3839	38.4053	41.5559	39.4744	2.86187
31.8271	39.3037	37.2507	35.5268	39.0255	40.5395	38.3292	3.1802
34.8296	40.8174	35.0427	38.6758	43.2337	42.3769	40.0293	3.62294
33.5685	44.6014	36.9302	38.1914	42.7907	39.5622	40.4152	4.00123
33.9288	41.5237	38.0698	39.3621	42.9236	44.8788	41.3516	3.88805
33.3884	41.1201	39.1382	40.7751	44.5626	40.5395	41.2271	3.67102
36.9314	44.8537	35.6481	36.6169	43.4551	42.9633	40.7074	4.09978
36.511	40.2119	41.3105	37.3436	45.9358	41.2041	41.2012	3.3651
37.4118	45.7114	40.8476	40.7348	41.7719	42.1032	42.2338	2.67839
39.1533	43.996	43.0912	40.5329	43.8538	43.0414	42.9031	1.97423
37.2316	45.6105	42.9843	41.9863	43.7652	42.5723	43.3837	2.80766
37.1716	44.0464	42.4145	41.9863	41.1517	42.2596	42.3717	2.32337
37.4118	46.4178	40.6339	40.8559	46.3344	44.7615	43.8007	3.65808
36.9314	45.5096	40.3134	40.8155	45.0498	45.1525	43.3682	3.49204
34.7095	43.6932	42.1652	44.2874	43.7209	47.2244	44.2183	4.222
37.0515	42.9869	40.5627	46.3868	43.7209	44.2924	43.5899	3.27068
39.994	45.1564	43.2692	47.1538	45.9358	46.5207	45.6072	2.65558
37.2917	41.221	42.3433	44.3682	46.6002	45.0743	43.9214	3.32009
36.451	43.3905	41.5954	47.3557	44.2968	46.2471	44.5771	3.89652
39.3334	48.2341	43.1624	42.2285	47.4419	44.4488	45.1031	3.33082
39.3935	44.3996	43.1268	43.6415	44.9169	46.0125	44.4195	2.28527
39.1533	46.9223	42.4858	44.6508	46.8217	48.0844	45.793	3.36348
42.5161	46.2159	48.3974	43.2378	45.3599	44.6052	45.5632	2.12429
38.0123	45.8123	45.5128	45.0141	44.5183	47.459	45.6633	3.27973
38.4327	47.4268	44.0527	44.0048	45.1384	47.8108	45.6867	3.38201
39.1533	46.9728	45.0499	44.4086	46.423	47.0289	45.9766	2.98044
38.853	43.5419	44.9786	44.57	49.0365	48.8272	46.1909	3.76913
40.6546	48.335	43.7678	42.9956	51.6944	43.5106	46.0607	4.06008
41.195	46.0646	47.0442	42.39	51.1628	49.14	47.1603	3.83569
42.8164	46.5187	43.1268	43.3993	52.0487	48.8272	46.7841	3.73934
39.994	46.8718	46.4031	43.7222	49.3466	49.8827	47.2453	3.70001
41.6154	48.2341	43.2692	43.7222	49.701	46.2471	46.2347	3.12735
42.8164	50.4541	46.2963	44.2874	48.8151	50.1564	48.0019	3.17584
44.4378	48.0323	44.9074	46.5079	48.5493	50.7428	47.7479	2.3845
47.2001	50.4541	46.5812	46.629	49.1251	48.2408	48.206	1.54079
43.7172	49.0918	47.6852	46.6694	50.6312	47.498	48.3151	2.33916
47.1401	51.7154	47.0798	47.6786	50.6312	48.8663	49.1943	1.93976
46.4195	53.0272	50.4986	47.8805	52.0487	49.0227	50.4955	2.51695
46.6597	48.0827	46.6168	49.9394	52.979	50.9773	49.7191	2.54402
46.4195	49.1423	46.2963	49.455	50.8084	52.2674	49.5939	2.37139
47.02	54.3391	46.0114	50.7872	48.505	53.2838	50.5853	3.38392
48.1609	51.6145	48.896	51.8369	53.2004	51.5246	51.4145	1.92792
50.1426	53.2291	48.255	47.6786	53.5548	49.6873	50.481	2.47119
49.9024	51.5136	49.0385	47.8805	52.1373	52.2674	50.5675	1.79865
47.3202	54.995	48.9672	49.2935	54.0421	52.2674	51.913	3.07489
51.3436	54.2886	46.4387	48.0824	52.1373	51.9547	50.5803	2.89629
46.8398	54.3391	46.1895	48.7687	54.928	54.183	51.6816	4.05075
50.623	57.4672	47.5783	50.222	51.9601	52.0328	51.8521	3.27886
51.8841	56.3068	50.1068	48.1227	52.6689	54.6521	52.3715	2.97168
52.0042	54.5409	50.0712	52.4021	51.7386	56.6067	53.0719	2.3166
49.0017	54.8436	51.4245	53.048	51.1628	56.294	53.3546	2.65595
48.5813	55.2977	51.3177	48.8494	54.6179	53.8702	52.7906	2.94135
50.9233	54.7427	52.7778	52.5232	55.1938	55.0821	54.0639	1.7333
50.7431	54.995	51.2464	50.0606	57.2315	53.9093	53.4885	2.81122
44.4378	57.4672	53.5613	51.0698	56.3455	55.6685	54.8225	4.80772
50.8032	54.9445	52.849	50.2624	56.3898	57.545	54.3981	2.98133
51.6439	55.8022	51.9231	53.2903	56.6999	54.3393	54.411	2.04968
52.1243	55.6004	52.6353	51.6754	57.1872	55.5512	54.5299	2.272
53.0851	57.5177	52.8134	51.7562	57.8959	57.7013	55.5369	2.85986
49.6022	52.8759	52.1724	50.1817	57.763	59.8124	54.5611	4.14839
54.6464	57.7699	53.3476	51.7965	55.814	58.2486	55.3953	2.51266
52.1243	57.7195	52.5997	50.2624	52.4474	58.3659	54.279	3.30806
52.7849	54.5409	50.7123	49.7376	56.1683	57.3495	53.7017	3.01484
56.2678	61.2513	50.641	51.8773	58.959	56.1376	55.7732	4.05001
55.3671	58.2745	54.0954	48.6476	58.0731	57.545	55.3271	3.66827
51.9442	54.4904	53.1695	57.933	56.2126	59.3823	56.2376	2.84926
56.9884	55.449	56.3746	53.5325	56.3455	56.9195	55.7242	1.29991
56.3879	55.4995	54.9501	53.0077	58.6489	55.7076	55.5628	1.84503
58.79	59.0817	56.4103	54.4207	57.5415	59.2651	57.3438	1.8926
57.2286	53.5318	54.0598	54.1784	58.6047	61.1415	56.3032	3.05443
56.2078	56.0545	53.49	50.4643	58.959	56.5285	55.0993	2.93086
58.9701	57.1645	55.3419	53.9362	57.6744	57.3886	56.3011	1.80351
58.0694	58.8295	53.7037	57.2063	61.5282	58.3659	57.9267	2.54356
56.6281	55.6509	54.7009	53.4921	57.4086	58.7177	55.994	1.88703
59.2103	60.8476	53.9886	56.6815	59.1362	57.9359	57.718	2.3955
56.6281	62.8658	57.6211	53.0077	57.763	58.4441	57.9403	3.17532
60.051	63.9253	55.0926	53.694	60.8195	56.3331	57.9729	3.90967
56.9884	64.1271	55.3063	58.4174	60.9524	58.7959	59.5198	3.10203
54.7666	67.8103	57.1581	56.197	58.7818	60.2033	60.0301	4.65076
55.1269	68.6176	53.4188	53.4518	58.4718	56.4113	58.0742	5.73349
60.7717	73.0071	57.4074	55.6318	58.9147	57.0758	60.4074	6.38742
55.0668	76.4884	56.8732	53.048	61.3511	57.7795	61.108	8.49711
57.2286	82.4924	58.6538	52.2406	60.5537	62.4707	63.2823	10.4977
54.7666	84.5106	58.5826	57.7715	58.4718	56.4504	63.1574	11.2384
57.2887	86.5288	60.1496	57.8522	61.0853	59.8905	65.1013	11.2281
60.5315	87.2351	57.7279	57.933	62.3256	62.2361	65.4915	11.2367
57.2887	83.3502	56.8376	56.1566	66.1794	59.7342	64.4516	10.5065
58.3696	79.8184	54.594	55.9548	58.9147	61.5324	62.1629	9.27882
56.8083	75.4289	59.4373	55.107	64.0089	64.0735	63.6111	7.32581
57.1085	72.0989	56.8376	55.2685	60.6866	62.9789	61.5741	6.20234
57.0485	70.0807	58.9031	59.6286	64.4961	62.5098	63.1237	4.72115
59.5106	72.3512	56.6239	58.0945	60.1993	61.7279	61.7994	5.63529
58.79	68.2139	56.339	58.7	60.9081	59.5387	60.74	4.0995
58.4897	65.9939	58.1909	55.3088	63.433	59.1869	60.4227	3.89549
57.4688	66.9021	62.2151	61.2838	59.9336	58.7177	61.8105	3.3215
59.0302	61.3522	58.2265	56.4392	63.2115	60.086	59.8631	2.38572
59.3304	63.4712	58.5114	58.7808	62.99	62.7834	61.3074	2.33026
58.3096	61.7558	58.547	60.1938	64.7619	60.8679	61.2253	2.37649
60.9518	62.1594	57.6923	60.3149	64.9834	60.9461	61.2192	2.38512
60.8317	66.2462	60.6125	56.7218	63.9203	58.1314	61.1264	3.54189
62.2129	66.4985	60.3276	63.7061	63.3887	58.5614	62.4965	2.77601
59.0902	65.3885	58.7607	58.4578	62.4585	62.0407	61.4212	2.74179
63.0536	61.2513	57.6923	60.2342	63.8317	60.7897	60.7598	2.17941
61.7325	65.1362	59.1168	60.113	59.6235	63.3307	61.4641	2.35592
60.2312	64.9849	56.4459	58.2156	63.5659	60.907	60.8238	3.19694
61.7325	64.884	62.1439	59.9112	60.8638	58.5223	61.265	2.17107
59.3905	63.0172	60.4701	61.6068	62.5914	63.2525	62.1876	1.53573
61.5523	63.6731	62.5	61.0012	59.8893	60.907	61.5941	1.33224
59.8108	64.329	59.1168	61.2031	59.8893	63.3698	61.5816	2.11855
58.0093	65.0353	61.1111	63.1813	62.9457	63.5653	63.1677	2.45355
59.6907	62.7144	56.3034	60.759	62.4142	63.4089	61.12	2.62634
59.3304	62.664	61.1111	63.1005	64.5404	64.3471	63.1526	1.99682
62.0327	62.2603	59.1524	62.495	61.6611	65.5199	62.2178	2.03557
58.9101	64.329	60.7906	64.4732	61.9712	63.6435	63.0415	2.21384
55.8475	62.109	55.7336	63.585	65.7364	64.8163	62.3961	4.44154
60.4113	62.3108	60.755	59.9112	62.5914	64.9726	62.1082	1.8728
56.0276	60.8476	59.3661	63.908	65.8693	66.8491	63.368	4.14572
57.649	66.0949	59.3305	65.0384	65.2049	64.2299	63.9797	3.52623
58.9701	64.8335	59.5798	62.3738	65.7364	65.129	63.5305	2.94606
63.1136	67.3562	62.7137	63.3831	65.6478	65.3636	64.8929	1.81801
61.132	66.8517	62.7849	59.7497	65.2935	65.6372	64.0634	2.79886
63.474	65.893	58.7607	60.436	62.9014	65.5981	62.7179	2.81971
61.0719	65.4894	63.4972	59.5882	65.1606	67.0055	64.1482	2.83165
61.9727	66.1958	61.9658	63.1409	63.9646	68.2174	64.6969	2.49964
62.8734	63.3703	62.6781	66.0073	63.7431	70.7193	65.3036	3.09234
58.1294	65.2371	65.0641	64.5943	65.5592	66.6145	65.4139	3.04983
60.7717	65.7921	63.4972	62.2931	65.3821	68.2955	65.052	2.70089
59.2704	64.9344	59.3305	63.7868	67.1982	67.5919	64.5684	3.67773
61.2521	65.6912	64.245	66.7743	66.4452	65.6372	65.7586	2.03653
60.1111	62.3613	61.3604	66.6936	67.3754	67.0837	64.9749	3.24877
63.1136	67.9112	64.4231	63.0602	67.6855	65.4027	65.6965	2.14842
65.6958	64.783	63.3903	64.7558	65.515	67.9046	65.2697	1.49581
63.7742	63.0676	62.6068	64.5135	67.1096	69.9765	65.4548	2.83669
61.8526	63.4208	63.5684	61.0012	66.7996	68.6474	64.6875	2.94226
63.4139	66.8012	66.2393	61.7279	65.072	69.5465	65.8774	2.73391
58.6098	62.9162	63.5684	63.9483	63.4773	69.6247	64.707	3.51438
62.6332	66.2967	64.708	64.6346	67.021	69.7811	66.4883	2.45573
61.4322	67.8607	66.2037	64.1098	63.8317	69.2729	66.2558	2.88277
64.3147	66.5994	64.6724	62.495	66.0908	69.3901	65.8495	2.35621
62.9335	62.0585	62.037	66.7743	70.6091	70.7584	66.4475	4.12346
63.474	65.7417	64.4231	64.7961	68.3056	68.921	66.4375	2.20059
61.3722	65.2371	63.2835	65.321	67.8627	67.4355	65.8279	2.46373
62.1528	62.8658	64.0313	63.9887	64.7619	70.7193	65.2734	3.06674
65.0953	63.9253	63.9957	68.0662	67.1982	70.3284	66.7028	2.54735
69.5992	66.1453	63.9245	65.321	66.4895	72.5567	66.8874	3.16893
63.2938	64.3794	64.9929	62.7372	70.8306	68.0219	66.1924	3.1153
64.3147	63.3199	64.4231	64.2713	66.6667	68.9992	65.536	2.1102
64.9152	65.4894	63.6396	65.8458	67.1539	71.3448	66.6947	2.68255
67.5574	64.2785	61.7165	67.0973	66.268	68.491	65.5703	2.4964
67.017	68.113	61.7877	70.8922	65.6478	70.172	67.3226	3.31672
66.1762	62.3613	63.9245	62.6968	67.3311	69.6638	65.1955	2.87124
68.0378	69.0212	63.4615	63.5042	68.2171	69.4683	66.7345	2.73727
69.2989	67.7094	62.8561	69.0351	67.2425	67.4746	66.8635	2.32164
68.9986	69.6771	66.4174	65.321	65.5592	71.3057	67.6561	2.46131
70.8602	67.6085	62.7849	70.327	68.1728	72.3221	68.2431	3.37309
65.6958	66.1958	64.5655	67.501	63.876	71.6966	66.767	2.80453
66.1762	63.3199	63.604	67.6625	64.8505	70.4848	65.9843	2.72586
67.017	69.8789	62.3575	68.147	68.1728	69.5856	67.6284	2.74059
70.8602	69.1221	64.708	65.6036	67.1539	67.9046	66.8984	2.26173
65.8159	67.6589	65.2066	68.7122	67.3311	70.4457	67.8709	1.91265
69.9595	71.1907	66.2037	64.4732	63.6988	72.5958	67.6324	3.72303
66.8368	72.0989	63.5684	67.6625	64.6733	68.8038	67.3614	3.04818
65.7559	71.1907	62.6425	65.1595	65.8693	71.9312	67.3586	3.66144
65.5157	69.7275	64.6724	68.1066	66.4895	70.2502	67.8492	2.27324
69.1188	67.4067	65.1709	68.6718	66.4009	70.8366	67.6974	2.03155
68.8185	72.4016	65.9188	67.4203	70.0332	71.2275	69.4003	2.41125
66.1762	71.1907	63.4972	66.5725	67.2868	70.7193	67.8533	2.92005
63.4139	72.6034	64.9573	68.6718	65.6921	69.5465	68.2942	3.40688
66.1762	68.6176	65.812	68.8736	69.1473	69.2338	68.3368	1.55521
65.3956	71.3421	66.2037	68.2277	67.5969	71.1884	68.9118	2.48688
64.9152	73.4107	67.2009	66.8147	72.8682	70.3284	70.1246	3.4781
65.3956	67.7598	67.094	68.6718	70.0332	70.0547	68.7227	1.80549
65.1554	70.333	66.8091	67.8644	72.2481	70.7584	69.6026	2.68977
69.1188	67.0535	64.4231	67.3799	70.6534	69.9375	67.8895	2.28329
65.7559	68.3148	62.3219	65.1595	68.5714	71.8921	67.252	3.31513
67.3773	68.5166	65.4558	64.7961	72.0266	69.5074	68.0605	2.67809
64.9752	68.668	66.3105	65.2402	70.5205	71.4621	68.4403	2.76738
70.8002	67.5076	68.1624	65.1595	71.5393	69.742	68.4221	2.35458
63.8943	68.5166	68.9459	63.6657	72.7796	70.4457	68.8707	3.62271
68.9386	69.0716	65.3134	65.5228	71.8051	78.147	69.972	4.76213
65.3956	66.9526	68.0199	64.2713	70.3876	72.0094	68.3282	2.94634
63.4139	67.7598	62.0014	65.9669	72.6024	71.0711	67.8803	4.1795
68.4582	69.8285	66.2037	68.147	72.7796	71.8139	69.7545	2.44912
67.017	68.5671	65.5983	67.7432	66.8439	70.6411	67.8787	1.73282
67.4974	71.1907	68.3405	67.1377	69.9889	72.4003	69.8116	2.11717
68.1579	72.9062	66.8803	68.6718	71.3178	71.9312	70.3415	2.39994
69.5391	69.8285	63.9601	72.3052	69.9889	72.3612	69.6888	3.06377
67.077	73.7134	66.4174	66.8551	74.4629	74.3159	71.1529	4.05605
65.7559	71.7457	68.4117	74.0008	70.6977	75.3323	72.0376	3.53894
61.7925	74.8234	64.0313	70.2059	69.3245	74.9023	70.6575	5.41755
66.7768	74.7225	68.7678	68.5507	70.3876	75.0586	71.4974	3.43569
66.4765	74.6216	67.7707	73.0723	68.3499	72.3612	71.2351	3.32592
64.9752	71.8971	66.6667	70.5289	69.546	75.7232	70.8724	3.8243
67.3773	75.5298	69.4088	70.7711	69.1473	70.172	71.0058	2.76379
66.9569	74.1675	70.7265	65.6843	69.2802	72.9085	70.5534	3.30897
66.5966	73.5621	73.1125	67.2588	66.8882	71.8139	70.5271	3.29694
70.3198	76.7911	69.8006	69.6811	70.9635	72.8694	72.0211	2.73533
69.2989	75.6811	69.5869	66.6532	72.8239	73.7686	71.7027	3.35089
67.6775	77.0938	69.1595	66.1284	71.0078	73.534	71.3847	4.03457
67.7976	75.227	73.7179	68.6314	70.6977	75.6059	72.776	3.37799
65.6358	75.4289	67.5926	69.2774	67.3311	78.4597	71.6179	5.12276
64.6149	77.3461	67.2365	68.8736	71.6722	74.9414	72.014	4.8047
71.4607	75.5802	67.6994	71.0537	69.6788	73.2213	71.4467	2.74069
69.7193	74.3189	69.2308	72.6282	74.9059	72.5958	72.7359	2.32874
66.5366	77.5479	70.0499	68.0258	68.7486	73.3776	71.55	4.06887
68.6984	74.3189	67.0228	70.6904	69.5903	72.5176	70.828	2.6401
68.1579	73.5621	70.4416	68.7122	70.9192	72.8303	71.2931	2.15538
73.6226	76.4379	69.1239	69.6003	66.0022	71.423	70.5175	3.66271
69.5992	73.9152	68.5897	71.4574	73.0454	73.3776	72.0771	2.17579
70.0195	75.5802	70.9758	72.386	70.299	74.785	72.8052	2.3618
68.278	76.337	68.8746	69.9233	69.9446	72.3612	71.4882	2.98406
69.419	77.3461	71.4744	70.2463	68.8372	74.1986	72.4205	3.26782
67.4974	71.7457	68.4829	69.8829	73.887	73.104	71.4205	2.56294
68.0979	71.3421	70.0499	74.9697	69.5017	73.2604	71.8247	2.5419
66.0561	70.7871	69.5157	69.8829	73.3555	72.5567	71.2196	2.58629
69.1788	70.333	68.3048	71.1748	69.2359	73.4949	70.5087	1.86242
69.359	74.218	70.7977	74.3238	73.7099	71.4621	72.9023	2.06736
66.3564	72.9566	69.3376	73.2741	74.8616	71.8921	72.4644	3.09317
64.4948	72.3512	71.3319	71.5785	71.052	75.4887	72.3605	3.59789
67.2572	72.4521	66.6667	72.9108	70.5205	70.2111	70.5522	2.58592
66.9569	74.8739	73.2194	72.3052	69.3688	71.7357	72.3006	2.83465
65.2755	75.2775	68.839	72.1034	72.2924	75.2932	72.7611	3.8852
66.8368	70.4339	71.9373	69.3581	71.938	69.9765	70.7288	1.90143
71.6409	71.5439	70.9046	71.9015	77.5637	72.6349	72.9097	2.44864
70.8602	73.0071	70.3348	74.0816	71.7165	77.0524	73.2385	2.48079
68.218	73.6125	74.2877	72.386	77.2536	75.8014	74.6682	3.13394
66.0561	74.672	68.9815	69.5196	71.7165	76.5051	72.2789	3.8642
67.7376	76.0848	69.8362	72.1437	72.6024	75.6059	73.2546	3.23259
69.2989	77.1948	70.7977	74.7275	72.0266	74.4722	73.8438	2.90512
67.8577	72.6539	73.0769	72.0226	73.2226	72.6349	72.7222	2.02965
70.7401	73.8143	74.2521	72.5878	71.4064	74.1204	73.2362	1.49055
70.3198	75.6811	79.7365	70.1252	69.3688	76.5442	74.2911	4.27523
67.2572	76.6398	74.5726	71.4574	70.5205	76.0751	73.8531	3.642
68.218	72.8557	75.7479	72.8704	73.4884	72.3221	73.4569	2.45416
72.2414	76.6902	71.2963	74.7679	74.0642	74.6677	74.2973	1.93221
68.8785	77.9516	73.433	72.3052	72.9568	73.8858	74.1065	2.91991
67.9177	71.3925	69.5869	72.386	71.1406	77.5215	72.4055	3.27193
70.3798	72.3007	73.0769	74.7275	75.0388	79.0461	74.838	2.96186
72.1814	72.8557	68.8746	69.56	75.1717	71.4621	71.5848	2.29073
69.8394	77.1948	72.6852	74.0412	72.4695	74.9805	74.2742	2.50018
68.5182	76.337	69.8362	72.9108	75.3931	76.3096	74.1573	3.39519
73.0821	75.328	68.6254	73.799	75.4374	74.4722	73.5324	2.53202
73.5025	78.6579	69.6225	76.4635	74.5515	77.7952	75.4181	3.30568
68.8185	76.7911	72.5427	75.6964	71.6722	75.9969	74.5399	3.099
72.7819	77.9011	68.0912	73.1934	73.3998	73.964	73.3099	3.13038
70.4999	77.0938	67.1296	75.1312	70.5648	75.2541	73.0347	3.79796
73.5025	76.6398	69.302	75.979	70.0332	74.785	73.3478	3.07248
69.359	76.5388	67.6282	71.3767	71.4064	76.036	72.5972	3.56928
70.0796	79.7175	70.7265	73.7182	70.9635	78.3034	74.6858	4.16062
69.9595	74.1171	71.3675	72.8704	74.6401	78.8116	74.3613	3.07489
78.6669	74.1171	71.51	77.7957	76.9878	75.215	75.1251	2.65136
74.2231	78.6075	69.7293	70.004	74.9059	77.0915	74.0676	3.62795
78.7269	77.5479	73.6467	75.4138	71.7608	77.8342	75.2407	2.71508
76.8053	73.4107	68.839	73.0723	73.0454	78.7725	73.428	3.44675
78.2465	73.663	72.5427	72.0226	73.577	74.5895	73.279	2.21982
80.1681	81.2815	73.6111	69.6407	72.9568	77.2869	74.9554	4.5199
79.5676	76.5893	73.0057	70.5692	71.4064	79.0852	74.1312	3.91389
78.1865	76.3875	71.51	69.1159	72.1595	77.4433	73.3232	3.69914
76.3249	76.6902	73.7892	70.65	73.9756	79.3589	74.8928	2.99821
75.9045	76.3875	73.9672	75.6157	73.3998	77.9124	75.4565	1.64554
83.3508	79.8184	68.4829	70.4885	67.3311	76.5442	72.533	6.54722
79.988	78.3047	72.0442	72.6282	72.0266	80.9226	75.1853	4.20125
77.4658	77.5984	73.1125	71.9822	74.0642	76.0751	74.5665	2.34598
79.1473	76.2361	71.4744	72.1841	72.2038	79.3589	74.2914	3.62892
77.7661	78.8597	71.9373	74.2027	69.1916	79.4762	74.7335	4.14719
81.0089	78.1534	75.1425	70.4885	74.33	78.9289	75.4086	3.78161
80.6486	78.4057	68.5897	72.1034	74.6401	74.8632	73.7204	4.31373
78.787	74.0161	71.51	70.2059	72.2481	77.9124	73.1785	3.51597
81.9697	80.4743	71.7236	71.9419	74.7287	78.1861	75.4109	4.36538
79.5076	79.2634	73.7892	71.6996	75.0388	79.7107	75.9003	3.45015
79.5676	79.8688	69.9074	68.5507	71.4064	77.5606	73.4588	5.09757
82.8104	79.6165	71.1182	72.2245	73.6656	77.9906	74.9231	4.6178
82.2099	76.6398	74.1809	76.7057	74.2857	77.2869	75.8198	2.92153
74.7635	81.0293	68.3048	74.1219	73.2226	78.2252	74.9808	4.37142
82.5702	81.4329	73.2194	72.6686	71.2292	79.4762	75.6052	4.95655
78.1865	78.9102	72.2578	68.5103	76.3234	78.4988	74.9001	4.1921
80.7687	78.9102	71.7236	75.1312	73.4884	80.6489	75.9805	3.86098
78.847	73.7639	71.1538	73.8797	74.1528	82.7991	75.1499	4.252
81.6094	75.9839	67.7707	70.004	79.0698	84.6364	75.4929	6.5966
82.0297	82.5933	70.6553	73.5567	74.1085	82.1345	76.6097	5.32616
82.0297	77.9011	69.6581	73.4356	75.6589	87.5684	76.8444	6.37487
82.6903	84.4601	70.6197	73.8797	76.9435	87.412	78.663	6.54523
77.2857	75.2775	69.0171	71.0133	75.7032	86.552	75.5126	6.11579
82.5101	79.6165	72.2222	73.3952	77.1207	84.2846	77.3279	4.84954
83.1106	81.0797	70.1211	75.1312	73.9756	85.4183	77.1452	5.95014
85.0323	78.557	74.7863	79.4106	75.1717	87.3339	79.0519	5.13848
80.048	78.7588	75.3917	71.4574	71.0963	83.5809	76.057	4.96769
83.8313	81.4329	68.4829	73.5971	74.1085	83.1118	76.1466	6.24589
81.189	75.4289	70.2635	74.5256	75.969	83.5809	75.9536	4.81059
80.7086	78.6579	72.4715	69.9637	78.1838	80.1407	75.8835	4.40909
82.9905	80.4743	72.5783	77.1901	71.4064	79.5934	76.2485	4.57662
85.5127	83.6024	71.2251	72.4263	70.8749	75.645	74.7547	6.45681
81.6694	80.3734	71.688	72.9915	77.3422	80.0235	76.4837	4.14728
85.6928	78.2038	72.7564	74.7275	73.0454	77.1697	75.1806	4.81305
84.1916	79.0111	71.688	75.0908	72.6024	81.1181	75.9021	4.96869
88.7554	81.1302	71.1182	71.6189	72.5581	77.3651	74.7581	6.90817
85.8129	79.4147	72.614	75.5753	74.0642	78.4597	76.0256	4.75241
82.9905	80.4743	69.4444	76.9883	75.4374	77.326	75.9341	4.63721
84.9722	78.9102	72.4003	75.0908	74.8616	79.9062	76.2338	4.52035
82.39	81.8365	72.4359	77.069	75.1274	80.1016	77.3141	3.95809
86.5936	78.4561	74.0028	75.6964	76.5449	79.828	76.9056	4.45369
82.5101	80.1211	72.3291	74.243	76.8549	80.6489	76.8394	3.97905
88.6353	79.667	71.5812	75.3331	74.7287	79.1243	76.0869	5.93259
86.2333	77.6488	71.8661	75.4138	77.8295	80.3362	76.6189	4.84596
86.5936	83.9556	72.8276	74.243	77.8295	77.7561	77.3224	5.39926
79.5676	77.8002	71.2251	76.3423	75.8361	79.0461	76.05	3.02532
84.9722	78.1029	72.1866	73.153	75.5703	76.3096	75.0645	4.5777
84.7921	80.6761	72.6852	75.1716	79.2027	79.0461	77.3563	4.24154
84.672	81.0797	67.735	74.889	79.8228	80.7662	76.8586	5.99779
86.4735	82.7447	71.0826	77.6746	77.1207	81.7435	78.0732	5.36717
84.732	82.442	75.5342	70.973	75.8361	83.7373	77.7045	5.54091
85.0323	82.6438	71.4387	76.0194	76.1019	79.7889	77.1985	4.96525
81.129	80.1715	71.6524	74.7275	75.1717	82.2127	76.7872	4.23833
86.8338	81.0797	69.3376	74.2027	74.5958	78.6552	75.5742	6.11859
84.5519	80.3229	69.943	79.0069	71.5393	81.1181	76.386	5.75031
85.1524	80.1211	74.4302	79.1683	77.5637	80.0625	78.2692	3.52624
84.3117	80.777	72.5427	76.2212	78.3167	79.828	77.5371	4.03171
84.1315	80.6761	72.0442	80.9447	75.7475	79.1634	77.7152	4.28098
84.1315	81.0293	74.0028	76.9075	75.7918	82.3299	78.0123	4.02927
84.672	80.3734	69.6937	74.8486	77.0764	84.05	77.2084	5.74981
84.7921	79.5661	72.9701	76.3423	74.9945	83.9328	77.5612	4.84438
86.1132	78.9102	72.7564	78.4013	77.4751	81.5481	77.8182	4.43898
87.6145	79.0616	69.302	77.6746	79.7342	82.6036	77.6752	6.0479
83.6511	83.0979	69.4088	75.8175	76.8106	81.0399	77.2349	5.41469
84.8521	81.0293	71.9729	76.0194	72.4252	82.9945	76.8883	5.51581
85.3325	84.4097	69.6937	77.7553	71.2735	81.4308	76.9126	6.63809
83.4109	81.7356	70.7621	74.5256	80.3987	83.4636	78.1771	5.22854
88.5152	81.5843	70.4416	82.6807	77.6966	81.4699	78.7746	6.0014
87.3743	80.8779	72.7564	78.8454	78.1838	84.8319	79.0991	5.18124
92.7789	83.6529	71.5812	75.6157	71.5836	82.9163	77.0699	8.31262
87.7946	79.8184	70.0142	79.4509	76.5006	80.9226	77.3413	5.81144
90.3768	79.9193	75.7479	75.8983	74.9502	84.6755	78.2382	6.15697
88.8755	81.2311	73.2194	79.9758	79.6456	78.8507	78.5845	5.04333
87.1941	81.0797	69.943	73.2338	75.3045	84.7928	76.8708	6.82581
88.7554	83.6529	72.0085	76.8268	73.4884	81.3526	77.4658	6.41264
89.416	85.2674	70.7265	82.9229	75.3488	83.3855	79.5302	6.86613
89.9565	87.1847	71.9373	76.1405	77.1207	79.4762	78.3719	6.90896
91.9381	83.4511	71.9017	76.9075	80.7087	81.5481	78.9034	6.71608

## Sheet: Supplementary Data 4c
Figure 5.d
FRAP 1	FRAP 2	FRAP 3	FRAP 4	FRAP 5	FRAP 6	FRAP 7	FRAP 8	average	STDEV
0	0	0	0	0	0	0	0	0	0
2.35422	-0.5964	-0.454573	2.08961	1.03161	0.478348	2.51198	-1.80608	0.464929	1.57679
2.44142	0.4118	-1.44745	2.61202	0.400011	0.654582	-0.0767018	-0.694645	0.265658	1.40471
4.35967	2.556	0.88522	4.19262	2.30532	2.36657	1.9559	0.138929	2.05722	1.44757
3.31335	2.201	0.287099	5.27761	2.34743	2.29104	2.28188	1.50507	2.31302	1.4361
5.40599	0.6816	0.909145	3.08084	2.40006	2.66868	3.14477	1.55137	2.06235	1.51047
4.79564	1.1218	-0.741671	3.89793	3.81063	4.33031	2.49281	0.7178	2.2328	1.99476
5.23161	2.4992	1.66278	1.68776	3.52641	3.19738	3.52828	2.6165	2.67405	1.16392
5.92916	2.7832	-0.0598122	3.81756	3.46325	3.19738	3.0489	0.972504	2.46043	1.81008
6.45232	3.2092	2.9308	3.22818	4.00011	2.89527	4.77469	3.49638	3.50495	1.21444
8.63215	6.319	1.86614	4.64805	3.49483	3.54985	4.73634	5.46454	4.29696	2.04672
8.93733	3.763	1.43549	4.17922	3.75799	3.09668	6.44295	5.85818	4.07622	2.31752
6.6267	4.5866	2.00969	7.34043	5.53699	4.43102	5.88686	6.6686	5.2086	1.69993
8.98093	3.9192	4.12704	9.24252	6.56859	4.05337	3.29818	4.95514	5.16629	2.35199
11.5095	6.0492	2.51211	6.85821	6.74755	5.06042	3.89262	3.17221	4.8989	2.84189
12.2507	5.7652	3.66051	4.67484	7.6002	5.6143	4.12272	7.75687	5.59923	2.78239
10.812	4.5724	4.70124	8.11734	7.86336	6.11782	4.0652	7.06223	6.07137	2.2739
14.4305	4.9416	2.71547	5.3178	6.78965	7.0997	4.1419	6.57598	5.36887	3.52647
13.6894	4.3736	3.44518	7.11272	8.15811	4.88419	3.62416	4.32996	5.13256	3.45473
15.2153	3.9334	4.21078	6.83142	6.00016	5.0856	5.21572	6.4602	5.39104	3.61903
13.951	2.698	4.50984	9.14875	7.63178	5.11078	5.34995	5.99711	5.77803	3.485
13.1226	3.3228	6.71093	4.75521	10.5898	5.28701	6.13615	3.93632	5.81974	3.41241
13.3406	3.479	4.5218	9.61757	9.58973	6.31923	7.93864	1.71346	6.16849	3.80899
13.6894	3.5358	5.13189	10.2873	13.6319	6.06747	7.72771	6.25181	7.51913	3.84828
15.7384	4.5866	4.48591	10.3007	12.7161	7.15005	7.09492	5.16353	7.35684	4.13515
13.6022	2.5844	4.6175	7.6887	8.7897	7.30111	5.40748	7.08538	6.21061	3.27172
13.733	3.976	5.3831	10.5284	13.4214	9.31521	7.82359	8.70622	8.45056	3.46575
15.346	3.195	5.31132	12.8458	12.2108	8.13192	6.99904	9.37771	8.29594	4.09398
12.7302	4.828	6.10084	12.2162	11.5898	7.02417	9.08917	8.17366	8.43169	2.96077
14.4741	4.7144	5.44291	11.3857	11.6424	6.84794	9.4535	8.86831	8.33645	3.34723
15.1717	4.9416	6.28028	12.4707	12.7161	8.28298	8.49473	11.5311	9.24536	3.52963
16.0872	4.8422	5.40702	17.3599	10.6319	8.73615	9.74113	8.31259	9.29012	4.53044
16.5668	3.6352	6.9741	14.5603	12.253	10.2971	8.03452	8.1042	9.12262	4.24574
15.4332	4.828	6.22047	13.2744	11.7793	8.40886	8.11122	8.98408	8.8009	3.59519
15.6076	3.5642	7.94306	12.8859	13.3582	10.574	7.84276	6.13603	8.90061	4.07205
15.7384	5.183	8.98379	14.1719	17.7373	10.4733	7.80441	8.3589	10.3875	4.36293
16.2616	4.118	8.0268	10.4481	17.2426	10.2467	8.78236	10.5818	9.9209	4.27891
19.2262	4.331	8.09857	14.0781	15.9688	11.9587	7.84276	6.2055	9.78335	5.19053
16.4796	3.0246	7.96698	13.7566	15.2636	11.8832	7.22915	6.41389	9.36257	4.7834
16.9155	5.0126	9.15127	17.3599	17.2426	9.91944	8.87824	7.57164	10.7337	4.91425
20.0545	5.183	7.63204	12.1224	14.8109	11.279	6.28955	7.68741	9.28633	5.00151
18.921	7.1142	8.86417	13.6896	16.1373	11.9084	11.2943	8.68307	11.0987	4.01849
19.4441	7.7958	9.36659	14.7077	17.5057	12.7392	8.89741	7.31693	11.1899	4.61953
20.8392	7.1142	10.9217	11.5197	19.3689	12.3364	8.45638	10.2113	11.4184	4.93857
19.7057	7.3698	10.4671	11.5063	19.8742	13.2931	10.8917	8.822	11.7463	4.69069
21.5804	6.1486	9.66565	12.109	18.1689	15.0806	9.47267	8.59045	11.3194	5.26636
16.7411	7.0006	9.65369	12.2698	23.5269	12.1098	12.1381	8.49783	12.171	5.26185
20.3161	7.9662	11.8667	12.6582	20.9374	14.149	10.3547	9.72504	12.5225	4.78594
20.1417	6.0066	11.149	11.6268	20.6111	16.0624	11.2176	12.1563	12.69	4.97607
20.5341	3.8624	10.3714	12.176	24.5164	16.2638	11.8696	11.6237	12.9548	6.4119
18.049	5.9214	10.4552	12.5913	17.632	15.433	9.3001	11.2996	11.8047	4.22277
21.0572	6.7876	12.74	12.5913	20.0005	14.6274	11.697	9.77135	12.6022	4.84105
19.1826	5.5806	11.1011	11.7876	19.1689	16.2387	12.3298	12.2026	12.6299	4.57265
21.4932	5.4528	10.9815	11.734	18.5268	17.8499	11.8696	10.0029	12.3454	5.30751
20.2289	7.171	13.1946	11.5331	17.0847	17.2961	10.7383	10.3502	12.4811	4.37663
18.4414	7.6538	12.9792	11.5732	20.79	17.3716	8.62895	12.1795	13.0252	4.71861
23.0191	9.585	13.6611	16.1811	19.6216	14.0987	9.85618	10.6975	13.3859	4.81978
20.97	10.1956	15.4555	14.3728	18.2426	17.0191	12.675	12.2258	14.3123	3.52239
21.5804	9.8974	14.0918	14.279	19.411	16.3142	12.1189	13.0593	14.1674	3.85196
21.3188	6.4468	11.8069	16.007	18.7373	17.422	13.2311	8.98408	13.2336	5.05511
24.4142	11.4736	13.0869	15.0693	18.6952	17.6234	12.4832	13.2677	14.5285	4.30824
23.3678	7.8384	15.1684	13.1003	17.7478	17.9507	14.6117	13.4298	14.2639	4.51233
23.0191	8.4916	14.3071	14.2924	18.1584	16.7674	15.302	12.6425	14.2802	4.23055
23.0627	8.9886	17.0943	14.3326	20.0111	15.6596	13.2502	11.068	14.3435	4.60652
21.842	9.727	15.4435	15.94	22.2532	18.429	13.4803	14.2634	15.6481	4.25496
22.9755	7.3698	14.1396	13.8504	21.4532	18.3535	13.883	13.5687	14.6597	5.01661
25.0245	7.4266	15.1444	14.0915	20.4005	16.6415	14.0556	13.4298	14.4557	5.1973
24.2834	6.816	15.1684	13.6093	20.9374	16.6163	13.2502	14.4023	14.4	5.25324
22.8447	7.7816	17.3336	14.4532	21.0111	17.5982	12.349	13.9161	14.9204	4.8379
23.9782	10.0536	15.599	13.261	21.9901	18.1772	13.4612	15.259	15.4002	4.66759
26.3324	7.3414	18.0633	13.261	27.3481	16.6667	14.5925	15.3054	16.0826	6.65793
25.0245	9.8406	16.8551	13.6495	30.4113	18.9577	15.7814	14.6802	17.168	6.62117
25.0245	7.8242	16.5201	14.3862	38.7694	18.1521	15.2061	14.4023	17.8944	9.37584
22.4087	7.7674	15.922	15.6185	29.9587	19.8137	17.3538	16.2779	17.5303	6.36574
25.8965	8.8466	15.7186	17.2125	31.285	17.7241	16.8169	11.9016	17.0722	7.23954
24.9373	8.9602	16.9747	16.0873	30.9482	18.9577	18.4084	14.055	17.7702	6.71147
26.1144	8.9886	17.2857	17.6278	33.8851	17.9758	17.8332	13.3372	18.1333	7.66785
26.8556	10.2524	17.0824	16.1543	33.464	17.6737	16.0882	13.1288	17.692	7.59428
27.1608	10.0252	17.1541	15.9668	33.5167	17.3212	16.0882	11.8784	17.4215	7.8509
26.2888	9.6986	18.1231	17.7751	36.1588	17.5478	17.1429	14.0087	18.6364	8.14157
27.3787	12.5244	16.0177	16.2749	32.8324	21.4502	18.1783	15.3054	18.9405	6.8889
25.5477	9.7838	17.824	13.5289	35.4957	20.1158	19.3097	15.7916	18.8356	7.92128
26.7684	12.1836	18.2427	18.2975	30.0955	20.3927	18.7344	15.2359	19.0261	5.84644
26.7248	11.0334	20.4199	18.9271	27.8744	21.576	24.2953	14.5181	19.8063	5.81056
27.6839	8.9318	20.0132	18.5788	29.6113	20.6445	24.7363	13.6614	19.4539	6.93962
27.9891	10.508	18.3982	20.1594	29.2218	21.9285	23.2215	14.055	19.6418	6.40581
26.1144	7.4692	21.2214	22.0347	31.4008	21.0473	16.395	15.699	19.3239	7.19495
28.7302	10.8062	22.4774	17.5072	27.2112	20.6697	17.7756	14.2634	18.673	6.13378
28.7738	11.076	20.3361	19.8245	32.064	23.3635	20.7478	16.3936	20.5437	6.62678
25.8093	13.348	20.9582	20.5211	32.0535	20.9466	16.6251	15.6758	20.0183	5.98868
27.4659	11.4026	21.0539	21.2444	36.201	23.2125	17.6031	15.1201	20.8339	7.67688
29.079	12.1978	21.2573	20.9497	30.9061	22.5076	19.1563	17.1577	20.5903	6.07087
28.6866	11.6156	22.5133	20.4675	35.4009	23.3132	18.9645	15.3285	21.0862	7.46593
27.1172	11.5304	21.0419	24.1109	35.1693	22.3565	20.4794	17.1346	21.689	6.96557
27.6403	11.1186	23.8531	20.8693	33.7483	23.8671	18.1016	15.9074	21.0665	7.05747
26.6376	12.5102	21.8314	19.0878	35.9167	23.137	18.8495	18.547	21.4114	6.93703
28.5995	14.1148	22.2262	21.1238	32.9903	21.8278	19.2138	18.4544	21.4216	5.93881
26.9864	15.0662	20.4438	22.0615	35.1693	23.2628	18.7728	19.9363	22.1018	6.10629
29.515	14.1716	20.4558	24.1645	28.885	23.1118	18.1592	19.4038	21.1931	5.27155
30.9973	13.0072	22.4176	20.722	30.6534	22.4572	19.6357	20.492	21.3407	5.90621
31.2589	14.7964	21.3171	19.7977	28.4218	21.6012	19.8274	20.0521	20.8305	5.24682
28.861	13.135	21.4965	18.8869	26.9797	23.5146	21.0355	19.5195	20.6525	4.91288
30.3869	13.0924	20.8386	21.4453	30.2534	24.8489	21.8025	21.1867	21.924	5.61333
29.9946	11.4452	22.3698	19.7174	29.0744	23.5398	23.5858	20.7004	21.4904	5.79206
30.4741	14.4982	22.8004	25.0887	30.7166	24.8489	20.7095	18.7786	22.4916	5.56341
31.9128	14.1574	22.9798	24.8208	31.5377	24.7986	22.0326	21.3488	23.0965	5.72266
29.8638	14.4698	22.5253	23.4278	28.9166	22.9355	21.534	19.0101	21.8313	4.97343
30.1253	14.1006	23.8292	23.2134	27.8955	25.0504	23.9501	21.8582	22.8425	4.72901
29.8202	13.7598	24.7383	24.0305	30.9166	26.5609	22.6462	20.6541	23.3295	5.43203
29.515	13.561	23.2909	23.7894	32.6745	24.3202	23.0105	18.9175	22.7949	5.86794
30.5177	13.9728	23.4823	22.4767	31.9166	24.4461	22.3778	21.233	22.8436	5.5865
29.5586	13.8734	23.3268	22.7714	30.3166	24.8741	24.6405	21.9508	23.1076	5.07968
30.6921	12.9078	23.3626	23.2804	31.7587	24.2699	23.3941	20.3531	22.761	5.88208
29.6022	15.5064	24.3794	23.0929	32.843	25	23.6817	24.9378	24.2059	5.04933
32.9155	16.0318	25.0015	21.6998	30.0955	26.3847	24.372	20.5847	23.4529	5.35437
32.3488	15.549	26.9274	26.1469	33.6956	25.6546	21.9175	22.3444	24.6051	5.83493
34.5722	15.8898	26.1977	26.589	35.622	25.2266	22.627	21.5109	24.809	6.55513
31.3025	16.401	28.4347	27.1382	35.1378	27.6435	22.7613	19.7279	25.3206	6.13504
30.2125	16.6282	29.0328	31.5049	37.2957	26.2085	25.2541	22.2287	26.879	6.25716
29.515	16.8554	27.705	27.7677	34.4009	25.8308	23.5091	21.2793	25.3355	5.3578
34.049	16.7844	27.2504	30.661	33.0324	24.572	24.1994	22.3907	25.5558	5.82748
31.6948	16.3016	28.8295	29.2412	30.4219	27.2659	26.9415	26.5818	26.5119	4.73016
34.485	16.8412	28.0519	28.4509	29.8534	29.2044	23.7392	23.2475	25.6269	5.33972
33.3079	16.5146	28.1357	31.8264	30.4113	27.0896	25.1582	22.1592	25.8993	5.5103
32.8283	17.892	28.3031	26.1335	30.0324	28.5247	25.9444	22.7612	25.6559	4.60393
32.9155	17.3666	27.8007	31.1433	26.2638	28.2477	24.9089	27.1606	26.1274	4.66133
33.9183	17.9346	28.7218	25.7987	31.0745	29.4058	24.8514	20.9551	25.5346	5.29965
33.6567	19.6954	28.7697	27.0042	31.7377	25.856	29.7987	22.275	26.4481	4.68642
33.9619	18.5594	29.4276	27.9017	31.6008	27.0896	31.5244	24.0116	27.1593	4.9112
33.8311	18.105	29.3319	24.1645	33.1061	25.6798	27.0374	22.9465	25.7673	5.26876
31.6948	19.1984	27.7768	28.2366	31.2113	28.0715	35.1294	26.5586	28.0261	4.6686
36.2289	18.3748	28.0639	28.625	29.9692	26.8127	35.9348	25.1925	27.5676	5.77559
31.8256	17.8068	28.973	29.4957	32.6745	27.4673	40.1151	27.4848	29.1453	6.24916
33.4387	18.7582	27.6452	29.3483	33.2746	26.8127	42.1285	23.919	28.8409	7.03462
35.3569	18.1334	29.8702	30.0583	33.4114	27.1903	42.4161	26.5355	29.6593	7.1126
33.3951	16.9406	29.2601	31.5451	28.7692	28.7764	36.3567	25.725	28.1962	5.80702
36.0981	16.8554	29.4635	32.4694	30.5271	27.3666	38.5618	24.22	28.4948	6.84332
32.0436	16.5288	29.9181	27.9954	28.6113	28.7513	29.0125	24.081	26.4141	4.82127
32.9591	19.809	31.4373	26.0666	31.2956	28.4995	37.0086	23.4327	28.2213	5.54294
35.4877	18.318	30.5042	31.5585	31.0956	27.3162	40.9588	24.822	29.2248	6.80941
34.3978	17.111	29.5831	32.6435	31.6008	25.3021	39.5973	23.8032	28.5202	7.00335
33.5259	18.4032	29.8343	33.916	31.3482	25.0504	35.5896	26.8133	28.7079	5.68442
35.7057	17.5654	32.2507	30.4467	30.2008	29.1541	40.5369	23.6411	29.1137	7.01658
34.8774	18.4174	29.5113	31.5853	32.0114	28.4743	36.395	27.3459	29.1058	5.53911
36.4469	19.3688	32.2029	31.2504	33.2851	28.6757	34.1898	26.3502	29.3319	5.39881
36.8392	20.661	29.7027	34.1839	33.3693	30.1108	35.0527	27.0217	30.0146	5.22805
37.2316	19.596	28.5185	31.9871	32.5377	28.1974	32.4449	24.7062	28.284	5.44475
37.3624	20.7604	28.7697	29.4689	35.9378	28.2729	34.1131	28.6194	29.4203	5.30592
37.7984	18.9854	30.8631	28.0088	36.9589	29.3807	35.4938	28.9667	29.8082	6.11432
39.6294	19.1984	30.5162	33.0721	39.0642	28.6254	34.8993	26.0492	30.2035	6.83992
39.2371	18.9854	30.9468	34.2107	33.8746	27.9456	39.8082	24.1274	29.9855	7.21863
40.5886	19.0138	34.0929	33.2329	35.4641	29.9597	38.255	28.2258	31.1777	6.72771
40.4142	19.4966	31.6048	33.849	37.6431	25.856	36.1841	25.8871	30.0744	7.09092
37.7112	19.3688	29.8822	32.7373	34.3062	30.136	31.8888	25.864	29.169	5.59053
40.8065	20.9876	30.7794	32.389	39.5589	29.8087	34.9569	25.5166	30.571	6.68694
37.9728	19.5676	30.3367	32.8042	40.0747	29.6073	34.3049	28.7583	30.7791	6.31971
39.7602	19.383	30.9947	30.1252	40.8011	30.5136	29.5877	28.6425	30.0068	6.7178
41.2425	19.4966	27.9203	31.5049	36.6641	30.9416	32.5983	27.1606	29.4695	6.50636
38.5395	20.8172	30.1693	34.5456	41.9379	29.1289	31.4477	27.6006	30.8067	6.58902
39.4114	19.4398	30.4205	33.0453	43.0432	30.3122	34.5733	28.1563	31.2844	7.1888
40.0654	20.519	29.4635	33.5945	40.2326	27.8197	34.65	26.0029	30.326	6.89111
39.455	19.6244	29.1883	33.9696	42.559	31.1682	30.8533	28.3415	30.8149	7.04388
41.2861	19.2552	29.6908	37.2915	37.7905	33.4844	33.7488	24.6368	30.8426	7.31757
40.4142	21.3568	32.3105	33.6079	40.8432	28.9778	30.3739	25.0999	30.3672	6.79508
42.2016	22.0242	29.9181	32.7373	43.7064	30.6143	32.9243	25.8871	31.1159	7.40305
41.1989	19.9368	33.6025	33.3534	43.4327	31.0423	30.6424	26.2808	31.1844	7.55168
42.158	20.6894	30.4923	31.7594	43.359	31.3192	32.2339	24.5673	30.6315	7.72931
40.7629	19.4114	31.1622	34.425	44.2327	29.5317	32.023	22.3444	30.4472	8.36876
40.7629	22.933	32.478	35.4029	42.938	30.6395	32.1764	26.4891	31.8653	6.70878
40.545	23.3448	31.1382	35.0814	41.5169	31.5962	32.6942	24.5673	31.4198	6.56956
42.8556	23.6998	30.3367	34.4384	42.4853	33.4089	33.116	24.4052	31.6986	7.13884
42.6812	21.6692	32.3225	37.5728	46.9591	31.2941	34.4583	23.9653	32.6059	8.61073
42.7248	21.4136	32.2148	39.2204	40.559	30.8157	33.9981	25.2388	31.9229	7.47062
42.5068	23.714	32.4182	34.3982	43.6748	32.2256	33.2502	26.026	32.2439	6.96864
39.7602	23.2738	36.3299	33.4338	42.759	32.5025	35.4746	26.5818	32.9079	6.43322
42.8556	22.8904	33.5786	36.662	45.1065	31.7472	32.1956	25.8408	32.5744	7.62708
43.8147	21.3568	33.1479	33.4204	41.1169	29.6324	31.8313	25.3082	30.8306	7.44585
43.1608	22.6916	33.2915	35.8181	42.9906	30.136	33.3269	28.1795	32.3477	7.02015
40.9373	22.6632	34.7389	37.2112	44.3064	31.8479	34.2474	25.5398	32.9364	7.26995
44.0327	23.0324	33.5307	40.3456	45.2012	30.3877	34.8226	25.8871	33.3153	8.1329
45.9074	21.7686	37.7893	36.1128	40.5484	32.0493	32.2723	24.2431	32.112	8.0611
45.2534	22.8904	39.2727	37.1576	42.9906	32.427	33.0201	26.6281	33.4838	7.73811
43.4223	24.0264	36.0787	33.7687	42.2643	32.7039	33.5762	25.8408	32.6084	6.85925
41.8965	24.7222	35.4327	37.2246	47.6749	31.2941	35.7239	26.0492	34.0174	7.68448
44.9046	23.3874	35.983	34.425	43.5169	35.5488	34.3816	26.7438	33.4267	7.32396
45.0354	21.3852	35.0739	34.1705	42.5485	31.6969	33.0777	26.5123	32.0664	7.71466
47.564	21.442	37.4783	34.7733	46.6854	31.6969	35.4554	21.6498	32.7402	9.80116
46.8229	22.1094	37.574	35.0278	46.1065	31.4955	37.1429	24.6831	33.4484	8.93728
47.9564	21.4846	37.3826	34.6661	45.3801	31.5206	35.2445	26.6512	33.19	8.83117
48.2616	20.732	35.0499	35.6038	42.4432	31.6213	33.9214	27.3922	32.3948	8.4733
46.6049	21.3568	37.263	33.6079	41.8958	35.1712	35.743	28.2721	33.33	7.75765
44.5995	24.992	36.8204	33.34	40.6748	34.0634	34.8418	26.7902	33.0747	6.51378
46.4305	25.2192	35.1696	34.7197	44.917	31.8983	33.9789	24.3589	32.8945	7.99377
47.6948	23.0182	37.1553	38.1086	46.2223	33.9124	34.4008	24.4284	33.8923	8.90602
48.3052	23.4726	37.7415	37.6934	42.7485	33.6103	33.768	25.123	33.451	8.32349
48.6975	20.9024	36.2223	37.6264	42.359	33.1067	36.9128	25.8408	33.2815	8.78064
52.0545	24.3814	36.9879	35.6574	41.9485	35.5992	39.5014	26.8365	34.416	8.6398
51.0954	22.8904	34.5475	40.3188	40.2326	33.5096	37.1429	26.0029	33.5207	8.82545
47.0845	22.4928	35.4806	34.9206	39.801	34.6928	50.278	27.0217	34.9554	9.30126
51.2698	21.4278	38.3755	37.7872	40.6011	34.29	42.8763	28.11	34.7811	9.12067
54.2779	21.1438	37.2271	36.729	42.8011	36.3041	46.6731	26.1418	35.2886	10.638
52.4033	23.6004	37.0237	36.8495	45.8117	36.1782	43.9118	27.2301	35.8008	9.50367
49.8311	24.6086	36.2342	37.9881	42.5801	35.1712	45.2924	27.369	35.6062	8.57376
52.0981	23.8134	37.3587	37.6532	42.5906	37.8902	50.1822	28.2952	36.8262	9.70932
52.2289	22.1094	38.1363	37.9345	42.4643	35.5237	44.0077	26.7902	35.2808	9.56125
49.4823	22.5922	37.8372	36.6888	41.5695	37.9406	52.464	27.9016	36.7134	9.95815
49.7439	21.5698	38.842	36.4744	41.9379	36.9084	40.5177	28.3415	34.9417	8.582
51.7929	21.8964	39.2846	35.5368	40.2642	39.3253	42.0901	25.864	34.8945	9.41345
50.1362	21.2148	39.4402	38.1622	42.2222	35.2216	49.9712	25.8871	36.017	10.3256
50.8774	22.3508	40.445	37.4523	43.2011	36.7069	49.4343	27.1838	36.682	9.94121
49.3515	21.726	37.3108	38.0952	44.8959	37.5378	41.86	27.7395	35.595	8.93124
52.4905	24.2394	35.7318	35.7913	39.7695	37.0846	39.4631	26.2344	34.0449	8.71881
51.7929	22.4644	37.586	35.4832	38.4957	39.8036	39.348	25.7482	34.1327	9.03556
54.3215	25.4606	38.2439	35.8583	42.559	40.8359	36.6635	28.2258	35.4067	8.89626
54.3215	24.282	37.9449	37.2648	39.4537	37.0846	37.1429	25.6556	34.1183	9.23096
51.9673	26.4546	40.1699	40.359	40.1905	40.0554	37.2387	27.068	35.9337	8.1743
55.1935	24.8358	40.5886	40.2116	42.2748	41.4401	36.6826	26.9291	36.1375	9.50753
55.6294	27.5338	40.8398	38.9123	47.4539	41.4653	36.7018	27.2069	37.1591	9.49854
55.9346	25.134	38.7344	39.9705	44.6012	39.8792	38.0633	27.4385	36.2601	9.60745
58.1144	24.1684	38.7703	44.0292	45.0643	39.0987	37.6414	26.7438	36.5023	10.6851
59.5967	25.2334	39.0813	41.3904	44.138	39.3001	36.8744	29.0593	36.4396	10.3399
60.3815	23.8986	40.0502	44.3641	42.8117	37.4874	42.3969	27.2996	36.9012	11.1788
56.4142	23.8134	39.5359	41.9396	44.9696	43.1017	37.8715	27.9479	37.0257	10.1213
56.8501	23.7282	38.5191	39.8232	44.6643	40.4079	37.7181	31.2822	36.5919	9.62077
59.4223	26.0144	40.8517	43.0514	44.4959	41.0373	40.326	29.6382	37.9164	10.0619
56.8937	26.0712	39.476	41.4574	46.6433	39.2749	39.559	29.1288	37.3729	9.59587
57.8529	24.8784	39.8588	44.7257	47.1065	42.3464	35.7239	32.0232	38.0947	10.0365
59.8583	25.3754	41.4498	45.0472	45.2749	42.573	38.6194	31.5137	38.5505	10.2287
58.0708	23.8986	40.9953	42.3414	49.7592	40.9869	40.9012	31.3285	38.6016	10.3918
56.7193	25.773	40.5287	44.5784	43.3064	41.566	39.9425	31.5369	38.176	9.15147
60.3815	24.9494	39.3086	39.5017	46.8854	40.71	41.8025	29.2214	37.4827	10.7507
60.5995	21.7118	41.1867	44.7525	45.9907	37.8147	41.8025	30.2171	37.6394	11.4663
57.0245	22.0242	41.4618	42.0066	45.0117	39.3505	41.7066	31.1201	37.5259	10.187
58.812	23.2454	41.6293	39.6223	44.1485	39.8288	44.1227	28.11	37.2439	10.7769
58.4196	24.0974	41.9882	43.5336	46.1907	41.2135	41.8984	33.8061	38.9611	9.81869
59.03	26.7386	39.5717	39.4749	46.0433	44.2346	44.1419	37.3025	39.6439	9.12738
60.7738	25.6736	45.3855	42.4888	43.1906	40.4834	43.5283	34.7323	39.3546	9.92525
58.3324	25.0204	46.1511	41.3636	46.0223	42.8248	42.3394	37.6035	40.1893	9.31452
59.0736	24.7506	43.5552	44.8731	46.4749	41.994	40.6903	34.1534	39.4988	9.87788
58.0708	26.8664	41.3302	41.5645	42.0011	40.1813	39.6548	33.7598	37.9083	8.82279
58.6376	24.4382	43.1007	44.5784	43.2853	42.422	41.0547	37.233	39.4446	9.39862
60.0327	26.128	41.1388	41.6449	46.0538	41.5911	39.9041	37.8582	39.1884	9.37911
59.3787	28.4142	41.2584	40.426	46.8433	41.5911	40.9971	33.7135	39.0348	9.1143
60.3379	23.856	42.2992	45.7438	43.4959	42.0947	41.5724	33.1114	38.8819	10.4163
57.5477	24.8926	42.1676	42.9844	45.5486	42.5478	42.0709	34.1534	39.1951	9.31795
59.4659	28.4994	40.8158	42.7567	44.5906	39.1994	40.7862	31.0043	38.2361	9.38366
58.2888	26.767	40.6244	44.4043	44.9696	42.1702	42.9338	35.1259	39.5708	8.95984
59.6839	27.4344	42.9212	44.5248	44.3591	42.1198	41.534	32.0926	39.2837	9.53065
59.248	27.0226	39.165	43.7211	47.9381	43.8822	45.3691	32.1852	39.8976	9.84521
58.0708	26.9942	42.2154	46.8287	47.6118	45.7704	40.8821	33.0651	40.4811	9.48609
55.455	23.4158	40.9355	44.6588	47.696	42.6737	45.8485	32	39.604	9.86297
58.8992	27.3066	41.5695	41.0957	48.1486	43.2276	43.3749	32.8104	39.6476	9.47259
59.6403	25.1624	41.7728	47.4047	47.8644	43.1521	42.4353	30.5181	39.7585	10.6316
59.7711	26.2416	40.756	46.025	50.3276	44.6626	41.3423	31.6295	40.1407	10.4436
54.8883	25.6452	39.799	45.2214	52.8645	42.0443	42.2627	28.6425	39.4971	10.3002
57.9837	27.051	41.402	45.5294	56.5068	43.1017	40.8245	30.4949	40.7015	10.8971
58.5068	27.619	41.0431	44.0828	52.7803	45.1913	41.7641	30.1939	40.3821	10.3304
58.2452	24.4382	43.1366	45.6232	51.9172	42.2457	42.5312	27.7164	39.6583	11.2723
56.327	27.6758	43.3997	44.3105	52.2014	46.3243	41.5532	30.2865	40.8216	9.8074
59.8583	30.2176	42.4308	45.4089	50.6224	47.281	41.7066	30.3329	41.1429	9.9313
60.7738	24.14	43.6629	42.7969	53.9804	42.9255	42.2627	32.5094	40.3254	11.3587
61.6458	24.7506	43.8782	43.3327	54.8014	44.864	41.2848	32.301	40.7447	11.5926
60.7738	25.3896	43.7706	45.4089	53.654	44.713	44.4679	30.5876	41.1416	11.3532
62.7793	25.0914	43.005	44.7123	55.8646	43.8822	43.9885	27.9016	40.6351	12.5856
63.6076	26.8948	41.0192	46.6546	55.2225	42.9003	43.6242	31.8379	41.1648	11.7606
67.5313	25.3328	43.005	45.3419	51.4961	43.6052	44.1227	31.4906	40.6278	12.6368
64.7847	25.0488	44.8233	47.1502	51.7487	44.1843	42.2244	30.4718	40.8073	12.234
60.9482	26.5682	42.347	46.0652	52.9067	43.1521	45.3883	35.9363	41.7663	10.3157
66.0926	25.6452	43.6031	46.6412	50.3908	42.3968	47.1524	32.6252	41.2078	12.0359
66.8774	28.2722	42.1197	47.4315	50.9382	46.576	48.5714	33.644	42.5076	11.6475
64	26.2274	44.3328	45.7839	49.4224	45.7452	48.6673	32.3242	41.7862	11.3841
67.139	26.341	43.2562	46.3867	50.3382	43.6556	44.5062	36.3763	41.5515	11.6354
62.8665	26.7528	43.0767	45.7304	49.4434	42.6485	43.5666	35.6122	40.9758	10.4101
64.7411	28.258	40.9594	49.5211	50.6855	42.422	46.5197	35.3343	41.9571	10.9621
66.2234	30.6436	41.9283	52.0528	48.7592	44.285	44.4487	36.0058	42.5891	10.7517
64	27.335	43.8304	53.4191	50.2118	42.3716	45.3691	34.0839	42.3744	11.3302
66.5722	27.4912	42.4188	53.2315	50.7066	45.569	48.1879	32.9957	42.943	12.1129
66.6158	28.5136	44.7276	54.1692	47.4644	47.3817	46.558	36.0984	43.559	11.3389
62.3433	27.051	45.4453	50.1507	50.0645	45.72	48.2454	37.4182	43.4422	10.2726
64.436	24.8784	47.3832	54.9193	47.696	44.1339	47.0757	33.7829	42.8385	12.0862
65.6567	28.0024	44.0098	52.535	49.0539	41.3142	46.5005	34.7323	42.3069	11.4059
66.7902	29.1952	45.5051	51.5706	52.254	44.6375	46.9415	36.3994	43.7862	11.1895
66.1362	28.7408	44.572	46.8287	54.0014	46.576	48.2071	39.2243	44.0215	10.7986
63.6512	28.1302	44.2251	46.2929	49.9382	44.6123	48.2838	39.4327	42.9879	9.98883
67.9237	28.4994	46.486	49.4274	53.1277	44.0584	49.7028	38.4834	44.255	11.4137
66.6594	26.2274	47.3713	48.3022	53.654	45.9466	47.2291	37.7887	43.7885	11.6442
67.4441	29.4082	44.7395	50.9142	53.1593	42.7492	48.7632	32.6715	43.2007	11.9974
68.0545	30.2176	44.7874	49.1461	52.7593	44.285	48.2838	37.0478	43.7896	11.1831
71.455	28.3148	42.0599	48.396	58.2647	42.7492	50.93	36.932	43.9495	13.2778
68.4033	27.9172	43.7706	45.1946	55.9067	44.5116	48.8591	35.0564	43.0309	12.32
69.3188	26.5256	46.6535	50.6731	52.2224	46.3243	50.1822	35.3806	43.9945	12.5562
66.703	26.6818	47.0004	49.9498	55.4436	43.8066	49.0316	36.8394	44.1076	11.9437
67.9237	27.4486	46.9885	49.4809	58.3594	42.9507	48.6481	36.4226	44.3284	12.4535
69.4932	25.8156	46.2468	50.4722	55.3488	40.5589	52.1764	37.4182	44.0053	13.0759
66.0926	27.3918	44.0337	48.8916	53.3067	44.2095	48.9358	35.0333	43.1146	11.6354
69.188	26.0002	48.0292	51.4232	58.5279	45.292	48.2646	37.3488	44.9837	12.9633
67.5313	27.1646	48.2924	53.9549	57.612	44.1843	48.8015	34.987	44.9995	12.693
70.1471	27.7894	45.9238	49.1729	53.5277	43.0765	48.5714	35.3111	43.339	12.5758
71.3243	24.3672	50.1346	51.4768	56.8015	45.3172	45.5225	35.6816	44.1859	13.9402
72.8937	28.045	50.9002	49.0791	61.3911	44.713	50.3164	36.0753	45.7886	13.9083
70.7575	27.264	50.7207	49.8962	61.8437	43.3283	46.999	37.7424	45.3992	13.5013
71.7166	27.69	48.101	50.6329	65.0333	45.5186	48.4947	36.7467	46.031	14.1055
73.5913	27.8178	49.1058	51.9054	63.8438	44.9648	47.8044	36.33	45.9674	14.4372
71.0191	27.5764	47.2277	53.2851	63.8333	43.6556	50.6616	38.0897	46.3328	13.8063
71.4114	25.6452	47.3593	52.0394	59.9805	45.9718	53.0968	36.932	45.8607	13.8965
70.0163	28.7408	46.5219	55.6694	60.5174	43.9074	55.5896	33.6903	46.3767	13.8268
72.4578	28.2722	47.3593	56.4463	56.9699	43.0262	56.6826	39.0622	46.8313	13.5566
75.248	28.9822	49.034	51.584	56.5173	42.5478	52.79	40.1968	45.9503	13.5401
71.9782	29.7774	48.6034	55.9775	59.1489	46.2739	53.9597	40.3357	47.7252	12.7153
70.8011	29.5928	50.0389	54.1558	54.8541	46.1984	55.743	36.3531	46.7052	12.6661
74.1144	28.2154	51.3189	53.1378	52.6014	45.3927	60.5369	35.5658	46.6813	14.2173
72.327	30.9986	49.1417	59.8888	52.0961	42.8499	58.3126	38.6454	47.419	13.144
72.4578	30.7288	49.9671	60.8265	50.1066	43.857	57.9482	36.1679	47.086	13.5471
74.4632	31.9074	49.4168	59.0048	54.1067	46.1229	61.3806	40.5904	48.9328	13.2076
70.8447	31.7228	49.369	62.0856	53.9909	44.7382	61.9942	37.0014	48.7003	13.3855
73.1117	30.885	50.0748	60.7327	53.3593	44.1088	62.4928	41.1925	48.978	13.4299
69.5368	28.8544	51.3428	54.0888	50.9592	43.3283	56.8744	37.7656	46.1734	12.4392
69.4932	32.0778	52.0127	58.469	51.6224	48.9678	58.2167	38.5297	48.5566	11.7639
70.5831	31.382	51.8213	53.2181	54.9593	48.4391	56.721	37.6498	47.7415	11.9872
67.9237	30.2744	52.0486	53.9013	59.1384	46.2991	53.6721	38.3444	47.6683	11.808
72.8065	32.802	48.6752	53.3655	53.2014	47.4068	57.1045	35.4964	46.8645	12.5738
73.1117	31.0554	51.7495	54.4505	56.5173	49.144	56.9128	37.7192	48.2212	12.7812
70.0163	30.9418	49.9312	51.7849	55.0014	48.0614	55.302	38.0897	47.0161	11.7455
72.6757	32.9582	51.0916	56.5133	59.0752	47.004	54.1898	34.8017	47.9477	12.9806
72.327	31.7796	53.7353	57.0893	57.5278	47.9104	53.9981	36.1447	48.3122	12.8166
69.3624	31.0128	51.9289	56.875	58.7173	48.9174	54.094	36.6773	48.3175	12.2511
68.0981	31.2826	49.1776	54.7452	58.8542	44.5871	53.3461	37.9508	47.1348	11.7393
70.8883	32.021	51.6418	52.5484	58.9594	47.5327	53.6721	38.6918	47.8668	11.9046
71.1063	31.311	51.2112	51.9322	58.8752	47.3313	55.628	37.9276	47.7452	12.304
70.6703	28.9538	51.5342	56.7678	56.3067	45.0403	57.0662	40.1505	47.9742	12.674
70.8447	31.311	53.7712	52.1733	55.7909	46.9033	54.6692	42.165	48.112	11.4752
72.0654	31.3678	50.7088	58.978	57.0962	46.0977	56.4525	42.0724	48.9676	12.2922
71.9782	31.8364	49.9432	57.2634	61.0121	49.0685	58.7344	40.7525	49.8015	12.5167
70.1035	31.808	54.788	60.4246	60.2121	44.2598	56.6443	38.6454	49.5403	12.7692
67.7929	30.4874	50.3858	60.6657	59.8016	44.0081	55.7814	37.3951	48.3607	12.7084
71.0191	32.7736	52.1921	64.202	60.1595	49.4713	54.5925	40.822	50.6019	12.3883
68.9264	29.8058	52.4314	60.3041	62.2858	47.4572	53.1352	39.0854	49.215	12.7723
70.9319	30.7714	52.551	61.523	63.8859	48.9426	54.7651	42.5355	50.7106	12.7371
71.1063	29.9904	53.3285	63.6528	61.5595	45.292	53.5762	40.9841	49.7691	13.3402
70.3215	29.5076	55.733	67.2293	60.2226	46.9789	52.6174	40.4052	50.3849	13.6745
68.8828	29.0106	53.3166	66.7604	58.37	43.4542	53.4803	40.8452	49.3196	13.4851
69.5804	31.6802	51.6777	62.7152	62.2858	46.9033	54.1131	42.5123	50.2697	12.3022
70.7575	33.2706	51.4026	65.7692	60.6858	48.288	56.7402	40.4052	50.9374	12.6643
72.6322	35.6278	54.6683	68.4214	63.2648	45.1913	57.8523	36.0753	51.5859	14.1032
72.7193	30.9418	54.4291	61.4962	61.1174	47.709	58.3701	39.3632	50.4895	13.4044
73.3297	32.1346	54.764	62.608	60.8121	45.1913	58.9645	37.5803	50.2936	13.8316
71.1935	32.1488	53.6874	59.2191	66.0965	48.2628	56.8744	40.6136	50.9861	12.9019
69.3188	33.4268	50.9361	55.589	63.6964	47.8348	53.9981	40.9146	49.4851	11.5878
70.2779	31.8364	52.7065	57.2768	60.0858	44.713	52.1189	40.4052	48.4489	12.0506
69.2316	32.6316	51.4385	62.099	60.1805	45.997	56.1841	43.5543	50.2979	11.7268
71.9782	32.1772	54.0224	58.4957	61.8437	47.1551	55.0336	41.7019	50.0614	12.3569
69.406	32.5322	53.173	56.7544	61.4332	47.4824	57.0662	40.1505	49.7988	11.8377
68.7084	32.9724	56.0201	56.3392	61.6964	47.5076	55.5705	38.136	49.7489	11.9239
71.8474	31.6234	55.4579	53.4994	63.128	46.1732	56.4525	38.4834	49.2597	13.0032
67.5749	31.524	55.6014	58.3216	60.0963	47.8348	57.0086	39.9421	50.047	11.7577
69.624	32.3902	55.099	56.3526	61.9385	44.8137	55.8773	43.2764	49.9639	11.7341
70.3215	31.169	52.0127	53.0038	55.7594	45.7956	62.0709	43.0912	48.9861	11.9706
71.7166	31.95	56.056	55.8703	58.9384	49.7734	57.5264	43.2301	50.4778	11.7866
72.4142	30.317	59.2141	58.335	59.9489	49.1188	58.581	40.6831	50.8854	13.1043
65.9183	31.1264	58.3528	60.4112	60.6332	47.9607	58.6385	41.6787	51.2574	11.7866
69.624	30.9418	59.2978	56.6606	61.2437	48.1621	57.2963	38.275	50.2682	12.7719
67.7929	34.0374	58.5681	52.3207	61.149	47.432	54.0748	37.1172	49.2427	11.6137
69.8856	33.9522	56.9053	56.3258	60.8437	47.2306	57.3346	38.9465	50.2198	11.8594
70.3215	31.1264	54.7282	57.6653	59.8437	48.4139	58.6769	36.5384	49.5704	12.9214
71.891	33.9238	55.2904	51.9992	57.5805	46.6516	56.8552	36.0984	48.3427	12.3365
74.376	30.7288	57.7666	50.0971	58.9173	43.3535	58.4084	38.0897	48.1945	13.8612
72.8065	34.8894	55.3981	52.5216	58.1489	45.6949	57.3921	37.2562	48.7573	12.3119
70.1471	33.0008	57.5513	53.486	60.0647	48.5398	57.4688	37.3025	49.6306	12.2238
72.8501	30.885	55.5894	55.281	61.1595	46.7523	57.162	40.4052	49.6049	12.9541
74.3324	31.8506	56.69	58.4422	59.0542	46.7774	58.8303	40.6831	50.3325	13.1246
79.2153	35.3438	57.2044	57.4911	58.1384	48.4894	58.14	42.0029	50.9729	13.163
75.1608	37.9282	59.0107	58.3886	57.0436	45.72	60.4794	37.974	50.9349	12.689
75.1172	34.5344	57.4317	57.5447	55.4225	48.4894	57.9099	39.0854	50.0597	12.6157
73.1117	31.9926	54.6923	55.2006	58.1384	46.1229	56.3375	38.3444	48.6898	12.7642
73.1117	32.0636	59.6686	53.5262	59.7489	47.9859	57.3346	37.233	49.6516	13.2247
71.0627	32.2198	58.6159	58.0269	57.791	49.3958	59.348	40.9378	50.905	12.1607
73.9837	32.1914	59.4772	58.3618	60.0963	47.5327	59.1755	38.8075	50.8061	13.4157
75.7275	33.2564	60.1471	58.4154	59.8753	47.9607	60.5944	38.6686	51.274	13.6712
76.6866	35.2018	56.0321	59.2325	62.0227	46.2487	58.4084	40.1274	51.0391	13.2849
76.1635	36.0396	59.2021	59.6745	59.7279	46.2236	60.8245	37.6266	51.3313	13.5197
73.4169	34.9604	57.3958	55.9909	61.5595	47.0292	58.6961	41.2156	50.9782	12.2233
71.1935	36.6076	56.6302	60.4246	61.8543	47.7845	57.4305	42.0492	51.8258	11.3435
75.5095	36.6928	59.4414	56.808	63.6333	47.9104	58.7919	40.0579	51.9051	12.7675
75.7275	33.2848	59.3337	59.7013	64.5491	48.6657	57.6031	37.6729	51.5444	14.035
75.6403	36.3378	57.0728	56.6606	63.928	50.4532	57.0662	42.8828	52.0573	12.1469
74.6376	34.3498	59.2739	57.384	60.9806	47.9355	55.1678	43.0912	51.169	12.2887
75.4223	36.3662	60.4342	56.5267	60.2437	47.8348	57.1812	39.7569	51.192	12.5769
72.3706	35.4148	59.9438	55.3613	62.0016	46.6767	56.5868	40.7988	50.9691	12.0575
74.376	33.7818	60.183	52.1465	60.7174	48.5146	57.8715	38.7149	50.2757	13.0132
74.2016	36.7354	60.1711	52.3207	64.1701	51.284	57.1045	42.4891	52.0393	11.921
72.6757	35.3296	60.9486	56.4061	63.2122	49.0937	55.5513	41.0767	51.6597	12.1252
75.4659	36.5366	59.2021	52.7627	62.8122	49.3958	55.8965	41.0304	51.0909	12.3338
73.4169	35.9118	61.2716	52.5752	59.7489	50.2014	57.0662	42.4891	51.3235	11.64
73.5913	36.494	60.841	56.3526	62.2437	51.435	54.9952	41.0535	51.9164	11.8479
74.0272	37.8998	60.6017	56.7544	63.1701	53.3484	54.1131	40.8915	52.397	11.6995
